# Supplementary material for: Overexpression of Lin28A in neural progenitor cells in vivo does not lead to brain tumor formation but results in reduced spine density
Source: Acta Neuropathol Commun. 2021 Nov 20;9:185. doi: 10.1186/s40478-021-01289-1 (PMC8606090; doi:10.1186/s40478-021-01289-1)
Supplement: Supplementary file 2 — Additional file 2 Supplementary Table 1. [file 40478_2021_1289_MOESM2_ESM.xlsx]

## Sheet: P0 Cortex Proteomics
P0 Cortex Proteomics
Cluster	shared name	name	UNIQUE_ID	GOID	Ontology Source	GOTerm	Term Pvalue	Term Pvalue Corrected with Bonferroni step down	GOLevels	GOGroups	Nr. Genes	%Associated Genes	Group Pvalue	Associated Genes Found	All Associated Genes	OverViewTerm	%Genes Cluster #	Group Pvalue Corretec with Bonferroni step down	Genes Cluster #1	%Genes Cluster #1	Genes Cluster #2	%Genes Cluster #2
None Specific Cluster	positive regulation of dendrite morphogenesis	positive regulation of dendrite morphogenesis	GO:0050775	GO:0050775	GO_BiologicalProcess-EBI-UniProt-GOA-ACAP-ARAP_08.05.2020_00h00		4.986030358676566E-7	1.745110625536798E-5	[5, 6, 7, 8, 9, 10, 11, 12, 13, 14]	[Group14]	8	13.114753723144531	{Group14=1.9980658326898587E-9}	[Afdn, Anapc2, Caprin1, Dbn1, Dnm1l, Pak3, Rab21, Sh3glb1]	[Ache, Actr2, Actr3, Afdn, Akap5, Anapc2, Ankrd27, Baiap2, Bhlhb9, Camk2b, Caprin1, Caprin2, Cask, Cdkl3, Cdkl5, Cttn, Cul7, Cux1, Cux2, Dbn1, Dbnl, Dhx36, Dnm1l, Eef2k, Epha4, Fbxo31, Fbxo5, Fbxw8, Hcls1, Il1rapl1, Ilk, Itpka, Kalrn, Lrp8, Met, Mfn1, Myo5b, Numb, Numbl, Obsl1, Opa1, Pafah1b1, Pak3, Parp6, Pias2, Ptprd, Ptprf, Rab21, Reln, Sgk1, Sh3glb1, Sltm, Ss18l1, Ss18l2, Stau2, Tbc1d24, Tiam…	FALSE	150.0	{Group14=2.3976789992278305E-8}	[Afdn, Anapc2, Caprin1, Dbn1]	44.534413019816085	[Dnm1l, Pak3, Rab21, Sh3glb1]	55.46558698018392
None Specific Cluster	regulation of dendritic spine morphogenesis	regulation of dendritic spine morphogenesis	GO:0061001	GO:0061001	GO_BiologicalProcess-EBI-UniProt-GOA-ACAP-ARAP_08.05.2020_00h00		5.008416279237323E-5	0.0012020199070169576	[5, 6, 7, 8, 9, 10, 11, 12, 13, 14]	[Group14]	6	10.526315689086914	{Group14=1.9980658326898587E-9}	[Afdn, Caprin1, Dbn1, Dnm1l, Kif1a, Pak3]	[Abi2, Actr2, Actr3, Adam10, Afdn, Arc, Arhgap33, Arhgap44, Baiap2, Bhlhb9, Camk2b, Caprin1, Caprin2, Cask, Cdk5, Cdk5r1, Cfl1, Cttn, Cux2, Dbn1, Dbnl, Dhx36, Dnm1l, Dnm3, Dtnbp1, Eef2k, Efna1, Epha4, Hcls1, Itpka, Kalrn, Kif1a, Lrp8, Lrrk2, Lzts3, Mfn1, Ngef, Nlgn1, Nlgn3, Opa1, Pafah1b1, Pak3, Pdlim5, Ppfia2, Ppp1r9a, Pten, Reln, Shank3, Sipa1l1, Srcin1, Stau2, Tanc2, Tiam1, Ube3a, Xlr3b, Xlr3c…	FALSE	150.0	{Group14=2.3976789992278305E-8}	[Afdn, Caprin1, Dbn1]	44.534413019816085	[Dnm1l, Kif1a, Pak3]	55.46558698018392
None Specific Cluster	forebrain neuron differentiation	forebrain neuron differentiation	GO:0021879	GO:0021879	GO_BiologicalProcess-EBI-UniProt-GOA-ACAP-ARAP_08.05.2020_00h00	forebrain neuron differentiation	1.4739114156187504E-4	0.0033899962559231257	[5, 6, 7, 8, 9, 10]	[Group13]	6	8.69565200805664	{Group13=3.269681243991677E-4}	[Nrp1, Nrp2, Ogdh, Rps27a, Smarcc2, Tbr1]	[Arx, Ascl1, Atf5, Atg7, Atp7a, Atp7b, B2m, Bcl11b, Csf1r, Dclk2, Dcx, Dicer1, Disc1, Dlx1, Dlx2, Dlx5, Erbb4, Fezf2, Fgf8, Fgfr1, Fgfr2, Foxg1, Gata2, Gbx2, Gnaq, Gsx2, Hes1, Hes5, Inhba, Lhx5, Lhx6, Lhx8, Nkx2-1, Nprl3, Nrp1, Nrp2, Ogdh, Otp, Pax6, Plxna3, Pou3f4, Prox1, Ptger3, Rac1, Rapgef2, Robo1, Robo2, Rps27a, Sall1, Sall3, Satb2, Sema3a, Shank3, Slc4a10, Slit2, Smarcc2, Sox1, Sox2, Tbr1, …	TRUE	150.0	{Group13=0.0013078724975966708}	[Rps27a, Smarcc2, Tbr1]	44.534413019816085	[Nrp1, Nrp2, Ogdh]	55.46558698018392
Specific for Cluster #1	AU-rich element binding	AU-rich element binding	GO:0017091	GO:0017091	GO_MolecularFunction-EBI-UniProt-GOA-ACAP-ARAP_08.05.2020_00h00		2.8812759478836353E-4	0.0057625518957672706	[5]	[Group07]	4	14.285714149475098	{Group07=2.8812759478836353E-4}	[Elavl3, Hnrnpd, Khsrp, Tia1]	[Apobec1, Cpeb1, Cpeb2, Cpeb3, Cpsf1, Dhx36, Elavl1, Elavl3, Elavl4, Exosc4, Exosc7, Exosc8, Exosc9, Hnrnpa0, Hnrnpd, Ilf3, Khsrp, Mex3d, Nudt21, Rbm24, Rbms3, Tia1, Tial1, Zc3h12a, Zfp36, Zfp36l1, Zfp36l2, Zfp36l3]	FALSE	99.99999857237847	{Group07=0.0014406379739418176}	[Elavl3, Hnrnpd, Khsrp, Tia1]	99.99999857237847	[]	0.0
Specific for Cluster #1	alternative mRNA splicing, via spliceosome	alternative mRNA splicing, via spliceosome	GO:0000380	GO:0000380	GO_BiologicalProcess-EBI-UniProt-GOA-ACAP-ARAP_08.05.2020_00h00		8.203643238895625E-8	3.1994208631692937E-6	[8, 9, 10, 11, 12]	[Group12]	10	11.235955238342285	{Group12=2.015663344313319E-12}	[Fmr1, Hnrnpm, Khdrbs3, Magoh, Rbfox2, Rbm25, Rbm5, Rbmx, Sf1, Srsf2]	[4930595M18Rik, Cdk13, Celf1, Celf2, Celf3, Celf4, Celf5, Celf6, Ddx17, Ddx5, Dhx9, Dyrk1a, Eif4a3, Esrp1, Esrp2, Fam172a, Fmr1, Fxr1, Fxr2, Hnrnpa1, Hnrnpl, Hnrnpm, Hnrnpu, Ik, Kdm1a, Khdrbs1, Khdrbs2, Khdrbs3, Magoh, Magohb, Mbnl1, Mbnl2, Mbnl3, Myod1, Nova1, Nova2, Nsrp1, Pqbp1, Ptbp1, Puf60, Qk, Rbfox1, Rbfox2, Rbfox3, Rbm10, Rbm11, Rbm15, Rbm15b, Rbm17, Rbm19, Rbm24, Rbm25, Rbm4, Rbm4b, Rbm5…	FALSE	99.99999857237847	{Group12=2.6203623476073147E-11}	[Fmr1, Hnrnpm, Khdrbs3, Magoh, Rbfox2, Rbm25, Rbm5, Rbmx, Sf1, Srsf2]	99.99999857237847	[]	0.0
Specific for Cluster #1	catalytic step 2 spliceosome	catalytic step 2 spliceosome	GO:0071013	GO:0071013	GO_CellularComponent-EBI-UniProt-GOA-ACAP-ARAP_08.05.2020_00h00		1.6081847052828255E-12	6.754375762187867E-11	[3, 4, 6, 7]	[Group08]	14	15.909090995788574	{Group08=7.920758036443128E-20}	[Hnrnpf, Hnrnpk, Hnrnpm, Lsm3, Magoh, Mtrex, Pnn, Raly, Rbmx, Sart1, Sf3a1, Sf3a3, Srrm2, Zcchc8]	[Aqr, Bcas2, Bud31, Cactin, Cdc40, Cdc5l, Crnkl1, Cwc15, Cwc22, Cwc27, Ddx23, Ddx41, Ddx5, Dhx35, Dhx38, Dhx8, Eftud2, Eif4a3, Eif4a3l1, Eif4a3l2, Ess2, Frg1, Gm13695, Gm13697, Gpatch1, Hnrnpa1, Hnrnpa2b1, Hnrnpc, Hnrnpf, Hnrnph1, Hnrnpk, Hnrnpm, Hnrnpr, Hnrnpu, Isy1, Lsm2, Lsm3, Lsm7, Magoh, Magohb, Mtrex, Pabpc1, Plrg1, Pnn, Ppie, Ppil1, Ppil3, Ppwd1, Prpf19, Prpf4b, Prpf6, Prpf8, Raly, Rbm22, …	FALSE	99.99999857237847	{Group08=1.108906125102038E-18}	[Hnrnpf, Hnrnpk, Hnrnpm, Lsm3, Magoh, Mtrex, Pnn, Raly, Rbmx, Sart1, Sf3a1, Sf3a3, Srrm2, Zcchc8]	99.99999857237847	[]	0.0
Specific for Cluster #1	mRNA-containing ribonucleoprotein complex export from nucleus	mRNA-containing ribonucleoprotein complex export from nucleus	GO:0071427	GO:0071427	GO_BiologicalProcess-EBI-UniProt-GOA-ACAP-ARAP_08.05.2020_00h00		2.948702101140044E-5	7.96149567307812E-4	[5, 6, 7, 8, 9, 10, 11]	[Group09]	6	11.538461685180664	{Group09=2.948702101140044E-5}	[Ddx19a, Ddx39, Nup214, Supt6, Thoc1, Tpr]	[1700017N19Rik, Akap8l, Alkbh5, Chtop, Ddx19a, Ddx19b, Ddx25, Ddx39, Ddx39b, Eif5a, Eny2, Fyttd1, Gle1, Hhex, Hnrnpa2b1, Iws1, Mcm3ap, Ncbp1, Nsun2, Nup107, Nup133, Nup155, Nup160, Nup214, Nup85, Nup88, Nup93, Nxf1, Nxf2, Nxf3, Nxf7, Pabpn1, Pcid2, Poldip3, Polr2d, Rae1, Rbm15b, Sarnp, Sem1, Setd2, Srsf3, Supt6, Thoc1, Thoc2, Thoc2l, Thoc3, Thoc5, Thoc6, Thoc7, Tpr, Ythdc1, Zc3h11a]	FALSE	99.99999857237847	{Group09=2.064091470798031E-4}	[Ddx19a, Ddx39, Nup214, Supt6, Thoc1, Tpr]	99.99999857237847	[]	0.0
Specific for Cluster #1	modification of postsynaptic structure	modification of postsynaptic structure	GO:0099010	GO:0099010	GO_BiologicalProcess-EBI-UniProt-GOA-ACAP-ARAP_08.05.2020_00h00		4.288390823400173E-7	1.5438206964240624E-5	[7]	[Group11]	6	23.076923370361328	{Group11=1.0528083043064671E-7}	[Camkv, Chmp2b, Cttnbp2, Myh10, Pfn2, Stau1]	[Arhgap44, Baiap2, Cabp1, Camkv, Cdc42, Cfl1, Chmp2b, Ctnna2, Cttn, Cttnbp2, Cyfip1, Drd1, Filip1, Gsk3b, Itsn1, Kalrn, Myh10, Myo5b, Pfn1, Pfn2, Rhoa, Stau1, Synpo, Tiam1, Wasf1, Wasf3]	FALSE	61.62465181908854	{Group11=1.1580891347371139E-6}	[Camkv, Cttnbp2, Myh10, Stau1]	61.62465181908854	[Chmp2b, Pfn2]	38.37535126009527
Specific for Cluster #1	regulation of alternative mRNA splicing, via spliceosome	regulation of alternative mRNA splicing, via spliceosome	GO:0000381	GO:0000381	GO_BiologicalProcess-EBI-UniProt-GOA-ACAP-ARAP_08.05.2020_00h00		2.619176645533206E-7	9.690953588472863E-6	[7, 8, 9, 10, 11, 12, 13]	[Group12]	9	11.688311576843262	{Group12=2.015663344313319E-12}	[Fmr1, Khdrbs3, Magoh, Rbfox2, Rbm25, Rbm5, Rbmx, Sf1, Srsf2]	[4930595M18Rik, Celf1, Celf2, Celf3, Celf4, Celf5, Celf6, Ddx17, Ddx5, Dyrk1a, Eif4a3, Fam172a, Fmr1, Fxr1, Fxr2, Hnrnpa1, Hnrnpl, Hnrnpu, Ik, Khdrbs1, Khdrbs2, Khdrbs3, Magoh, Magohb, Mbnl1, Mbnl2, Mbnl3, Myod1, Nova1, Nova2, Nsrp1, Ptbp1, Puf60, Qk, Rbfox1, Rbfox2, Rbfox3, Rbm10, Rbm11, Rbm15, Rbm15b, Rbm17, Rbm19, Rbm24, Rbm25, Rbm4, Rbm4b, Rbm5, Rbm7, Rbm8a, Rbm8a2, Rbmx, Rbmxl1, Rest, Rnps1,…	FALSE	99.99999857237847	{Group12=2.6203623476073147E-11}	[Fmr1, Khdrbs3, Magoh, Rbfox2, Rbm25, Rbm5, Rbmx, Sf1, Srsf2]	99.99999857237847	[]	0.0
Specific for Cluster #1	regulation of mRNA 3'-end processing	regulation of mRNA 3'-end processing	GO:0031440	GO:0031440	GO_BiologicalProcess-EBI-UniProt-GOA-ACAP-ARAP_08.05.2020_00h00		2.8812759478836353E-4	0.0057625518957672706	[6, 7, 8, 9, 10]	[Group06]	4	14.285714149475098	{Group06=2.8812759478836353E-4}	[Cdk9, Cpsf6, Rnf20, Snrpa]	[Ahcyl1, Ccnb1, Ccnt1, Cdc73, Cdk9, Cpeb1, Cpeb3, Cpsf6, Cpsf7, Ctr9, Dhx36, Hsf1, Leo1, Ncbp1, Ncbp2, Nelfe, Nudt21, Paf1, Papola, Rnf20, Rnf40, Snrpa, Supt5, Virma, Ythdc1, Zc3h14, Zc3h3, Zfp36l1]	FALSE	99.99999857237847	{Group06=0.0014406379739418176}	[Cdk9, Cpsf6, Rnf20, Snrpa]	99.99999857237847	[]	0.0
Specific for Cluster #1	regulation of modification of synaptic structure	regulation of modification of synaptic structure	GO:1905244	GO:1905244	GO_BiologicalProcess-EBI-UniProt-GOA-ACAP-ARAP_08.05.2020_00h00		1.5106440629657604E-6	5.136189814083586E-5	[5, 6, 7]	[Group11]	5	27.77777862548828	{Group11=1.0528083043064671E-7}	[Camkv, Chmp2b, Cttnbp2, Fmr1, Myh10]	[Abl1, Baiap2, Camkv, Cdc42, Chmp2b, Cln3, Cttnbp2, Cyfip1, Epha4, Fmr1, Gripap1, Gsk3b, Itsn1, Kalrn, Myh10, Myo5b, Rhoa, Tiam1]	FALSE	76.2565002183296	{Group11=1.1580891347371139E-6}	[Camkv, Cttnbp2, Fmr1, Myh10]	76.2565002183296	[Chmp2b]	23.74350114248818
Specific for Cluster #1	Cajal body	Cajal body	GO:0015030	GO:0015030	GO_CellularComponent-EBI-UniProt-GOA-ACAP-ARAP_08.05.2020_00h00	Cajal body	3.2931938298899285E-5	8.562303957713814E-4	[3, 4, 7, 8, 9]	[Group03]	6	11.320755004882812	{Group03=3.2931938298899285E-5}	[Dkc1, Fbl, Fmr1, Nop58, Sart1, Srrm2]	[Ak6, Angel2, Arih1, Cdk2, Coil, Ddx42, Ddx46, Dkc1, Eaf1, Eftud2, Ell, Fam118b, Fbl, Fbll1, Fmr1, Frg1, Gar1, Gemin4, Habp4, Hinfp, Hmbox1, Hnrnpa2b1, Hspb7, Ice1, Ice2, Isg20, Lsg1, Lsm10, Nhp2, Nolc1, Nop10, Nop58, Npat, Oip5, Phax, Prpf3, Prpf31, Prpf4, Rdm1, Sart1, Sart3, Smn1, Smndc1, Snrpc, Srrm2, Tgs1, Toe1, Uspl1, Wrap53, Xpo1, Zc3h8, Zfp473, Zpr1]	TRUE	99.99999857237847	{Group03=1.975916297933957E-4}	[Dkc1, Fbl, Fmr1, Nop58, Sart1, Srrm2]	99.99999857237847	[]	0.0
Specific for Cluster #1	cytoplasmic stress granule	cytoplasmic stress granule	GO:0010494	GO:0010494	GO_CellularComponent-EBI-UniProt-GOA-ACAP-ARAP_08.05.2020_00h00	cytoplasmic stress granule	2.242077890538021E-6	7.39885703877547E-5	[4, 5, 6, 7]	[Group02]	8	10.810811042785645	{Group02=2.242077890538021E-6}	[Caprin1, Ddx19a, Fmr1, Hnrnpk, Khsrp, Stau1, Tia1, Ybx1]	[Atxn2, Atxn2l, B4galnt2, Bpi, Caprin1, Casc3, Cirbp, Ctsg, Ddx1, Ddx19a, Ddx19b, Ddx25, Ddx3x, Ddx6, Dhx36, Dyrk3, Eif2s1, Eif4e, Eif4g1, Elavl1, Endov, Fmr1, G3bp1, G3bp2, Gigyf2, Gm5088, Grb7, Habp4, Hnrnpk, Igf2bp1, Khsrp, Kpna2, Kpnb1, L1Md-A102, Larp1, Larp4, Larp4b, Lin28a, Lsm14a, Mbnl1, Mcrip1, Mcrip2, Mov10, Nanos3, Nufip2, Nxf1, Ogfod1, Pabpc1, Pabpc1l, Pabpc2, Pabpc4, Pabpc4l, Pabpc5,…	TRUE	99.99999857237847	{Group02=2.242077890538021E-5}	[Caprin1, Ddx19a, Fmr1, Hnrnpk, Khsrp, Stau1, Tia1, Ybx1]	99.99999857237847	[]	0.0
Specific for Cluster #1	mRNA 3'-UTR AU-rich region binding	mRNA 3'-UTR AU-rich region binding	GO:0035925	GO:0035925	GO_MolecularFunction-EBI-UniProt-GOA-ACAP-ARAP_08.05.2020_00h00	mRNA 3'-UTR AU-rich region binding	2.4921856706272013E-4	0.005233589908317122	[6, 7]	[Group07]	4	14.814814567565918	{Group07=2.8812759478836353E-4}	[Elavl3, Hnrnpd, Khsrp, Tia1]	[Apobec1, Cpeb1, Cpeb2, Cpeb3, Cpsf1, Dhx36, Elavl1, Elavl3, Elavl4, Exosc4, Exosc8, Exosc9, Hnrnpa0, Hnrnpd, Ilf3, Khsrp, Mex3d, Nudt21, Rbm24, Rbms3, Tia1, Tial1, Zc3h12a, Zfp36, Zfp36l1, Zfp36l2, Zfp36l3]	TRUE	99.99999857237847	{Group07=0.0014406379739418176}	[Elavl3, Hnrnpd, Khsrp, Tia1]	99.99999857237847	[]	0.0
Specific for Cluster #1	mRNA 5'-UTR binding	mRNA 5'-UTR binding	GO:0048027	GO:0048027	GO_MolecularFunction-EBI-UniProt-GOA-ACAP-ARAP_08.05.2020_00h00	mRNA 5'-UTR binding	1.3072232720806284E-5	3.921669816241885E-4	[6]	[Group05]	5	18.518518447875977	{Group05=1.3072232720806284E-5}	[Fmr1, Larp6, Myh10, Ncl, Rpl26]	[Aco1, B4galnt2, Cct5, Ddx3x, Dhx36, Fmr1, Gm15772, Gnl3, Igf2bp1, Igf2bp2, Igf2bp3, Larp1, Larp6, Mrps11, Myh10, Ncl, Rara, Rpl26, Rpl5, Rps13, Rps14, Rps3a1, Rps7, Rsl1d1, Shmt1, Syncrip, Utp23]	TRUE	76.2565002183296	{Group05=1.1765009448725656E-4}	[Fmr1, Myh10, Ncl, Rpl26]	76.2565002183296	[Larp6]	23.74350114248818
Specific for Cluster #1	mRNA export from nucleus	mRNA export from nucleus	GO:0006406	GO:0006406	GO_BiologicalProcess-EBI-UniProt-GOA-ACAP-ARAP_08.05.2020_00h00	mRNA export from nucleus	2.948702101140044E-5	7.96149567307812E-4	[5, 6, 7, 8, 9, 10, 11, 12]	[Group09]	6	11.538461685180664	{Group09=2.948702101140044E-5}	[Ddx19a, Ddx39, Nup214, Supt6, Thoc1, Tpr]	[1700017N19Rik, Akap8l, Alkbh5, Chtop, Ddx19a, Ddx19b, Ddx25, Ddx39, Ddx39b, Eif5a, Eny2, Fyttd1, Gle1, Hhex, Hnrnpa2b1, Iws1, Mcm3ap, Ncbp1, Nsun2, Nup107, Nup133, Nup155, Nup160, Nup214, Nup85, Nup88, Nup93, Nxf1, Nxf2, Nxf3, Nxf7, Pabpn1, Pcid2, Poldip3, Polr2d, Rae1, Rbm15b, Sarnp, Sem1, Setd2, Srsf3, Supt6, Thoc1, Thoc2, Thoc2l, Thoc3, Thoc5, Thoc6, Thoc7, Tpr, Ythdc1, Zc3h11a]	TRUE	99.99999857237847	{Group09=2.064091470798031E-4}	[Ddx19a, Ddx39, Nup214, Supt6, Thoc1, Tpr]	99.99999857237847	[]	0.0
Specific for Cluster #1	modification of synaptic structure	modification of synaptic structure	GO:0099563	GO:0099563	GO_BiologicalProcess-EBI-UniProt-GOA-ACAP-ARAP_08.05.2020_00h00	modification of synaptic structure	1.0528083043064671E-7	4.000671556364575E-6	[6]	[Group11]	7	20.58823585510254	{Group11=1.0528083043064671E-7}	[Camkv, Chmp2b, Cttnbp2, Fmr1, Myh10, Pfn2, Stau1]	[Abl1, Arhgap44, Baiap2, Cabp1, Camkv, Cdc42, Cfl1, Chmp2b, Cln3, Ctnna2, Cttn, Cttnbp2, Cyfip1, Dlgap3, Drd1, Epha4, Filip1, Fmr1, Gripap1, Gsk3b, Itsn1, Kalrn, Myh10, Myo5b, Pfn1, Pfn2, Pgrmc1, Rest, Rhoa, Stau1, Synpo, Tiam1, Wasf1, Wasf3]	TRUE	66.74757656238475	{Group11=1.1580891347371139E-6}	[Camkv, Cttnbp2, Fmr1, Myh10, Stau1]	66.74757656238475	[Chmp2b, Pfn2]	33.25242896445142
Specific for Cluster #1	positive regulation of DNA-templated transcription, elongation	positive regulation of DNA-templated transcription, elongation	GO:0032786	GO:0032786	GO_BiologicalProcess-EBI-UniProt-GOA-ACAP-ARAP_08.05.2020_00h00	positive regulation of DNA-templated transcription, elongation	9.487736918641024E-4	0.017077926453553844	[6, 7, 8, 9, 10, 11, 12]	[Group00]	4	10.526315689086914	{Group00=9.487736918641024E-4}	[Cdk9, Gtf2f2, Supt6, Thoc1]	[Brd4, Btbd18, Cbx7, Ccnk, Ccnt1, Ccnt2, Cdc73, Cdk12, Cdk13, Cdk9, Ctnnb1, Ctr9, Dab2, Ddx39b, Eapp, Ell, Ell2, Ell3, Eloc, Ercc6, Gtf2f1, Gtf2f2, Ikzf1, Kat7, Leo1, Map2k1, Paf1, Rtf1, Scaf8, Supt16, Supt4a, Supt4b, Supt5, Supt6, Tex24, Thoc1, Thoc5, Wdr61]	TRUE	99.99999857237847	{Group00=0.0028463210755923073}	[Cdk9, Gtf2f2, Supt6, Thoc1]	99.99999857237847	[]	0.0
Specific for Cluster #1	regulation of histone phosphorylation	regulation of histone phosphorylation	GO:0033127	GO:0033127	GO_BiologicalProcess-EBI-UniProt-GOA-ACAP-ARAP_08.05.2020_00h00	regulation of histone phosphorylation	1.5999932599886033E-5	4.6399804539669495E-4	[7, 8, 9, 10]	[Group01]	4	28.571428298950195	{Group01=1.5999932599886033E-5}	[Akap8, Cdk9, Fmr1, Rps6ka5]	[Akap8, Akap8l, Atm, Ccnb1, Cdk9, Daxx, Fmr1, Macroh2a1, Mapk3, Rps6ka4, Rps6ka5, Slk, Twist1, Ube2b]	TRUE	99.99999857237847	{Group01=1.2799946079908826E-4}	[Akap8, Cdk9, Fmr1, Rps6ka5]	99.99999857237847	[]	0.0
Specific for Cluster #1	regulation of mRNA polyadenylation	regulation of mRNA polyadenylation	GO:1900363	GO:1900363	GO_BiologicalProcess-EBI-UniProt-GOA-ACAP-ARAP_08.05.2020_00h00	regulation of mRNA polyadenylation	4.7159632505200756E-5	0.0011789908126300188	[7, 8, 9, 10, 11]	[Group06]	4	22.22222137451172	{Group06=2.8812759478836353E-4}	[Cdk9, Cpsf6, Rnf20, Snrpa]	[Ccnt1, Cdk9, Cpeb1, Cpeb3, Cpsf6, Cpsf7, Ctr9, Hsf1, Nelfe, Nudt21, Rnf20, Rnf40, Snrpa, Supt5, Virma, Ythdc1, Zc3h14, Zc3h3]	TRUE	99.99999857237847	{Group06=0.0014406379739418176}	[Cdk9, Cpsf6, Rnf20, Snrpa]	99.99999857237847	[]	0.0
Specific for Cluster #1	regulation of mRNA processing	regulation of mRNA processing	GO:0050684	GO:0050684	GO_BiologicalProcess-EBI-UniProt-GOA-ACAP-ARAP_08.05.2020_00h00	regulation of mRNA processing	8.151454826137355E-12	3.342096478716316E-10	[5, 6, 7, 8, 9]	[Group12]	17	10.365853309631348	{Group12=2.015663344313319E-12}	[Cdk9, Cpsf6, Fmr1, Hnrnpk, Khdrbs3, Magoh, Ncl, Rbfox2, Rbm25, Rbm5, Rbmx, Rnf20, Sf1, Snrpa, Srsf2, Supt6, Tia1]	[4930595M18Rik, Acin1, Adam3, Adarb1, Ahcyl1, Akr1c6, C1qbp, Ccnb1, Ccnt1, Cdc73, Cdk11b, Cdk9, Celf1, Celf2, Celf3, Celf4, Celf5, Celf6, Cirbp, Cpeb1, Cpeb3, Cpsf6, Cpsf7, Ctr9, Dazap1, Ddx17, Ddx5, Dhx36, Dhx9, Dyrk1a, Eif4a3, Fam172a, Fmr1, Fxr1, Fxr2, Gja1, Gm10352, Gm21677, Gm21693, Gm21704, Gm21708, Gm3376, Gm4064, Gm7324, Hmx2, Hnrnpa1, Hnrnpa2b1, Hnrnpk, Hnrnpl, Hnrnpu, Hsf1, Hspa8, Ik, I…	TRUE	99.99999857237847	{Group12=2.6203623476073147E-11}	[Cdk9, Cpsf6, Fmr1, Hnrnpk, Khdrbs3, Magoh, Ncl, Rbfox2, Rbm25, Rbm5, Rbmx, Rnf20, Sf1, Snrpa, Srsf2, Supt6, Tia1]	99.99999857237847	[]	0.0
Specific for Cluster #1	spliceosomal complex	spliceosomal complex	GO:0005681	GO:0005681	GO_CellularComponent-EBI-UniProt-GOA-ACAP-ARAP_08.05.2020_00h00	spliceosomal complex	7.920758036443128E-20	3.405925955670545E-18	[3, 5, 6]	[Group08]	26	12.87128734588623	{Group08=7.920758036443128E-20}	[Cwf19l1, Dhx15, Hnrnpf, Hnrnpk, Hnrnpm, Lsm3, Magoh, Mtrex, Ncl, Pnn, Raly, Rbm5, Rbmx, Sart1, Sf1, Sf3a1, Sf3a3, Sf3b6, Snrpa, Srrm2, Srsf2, Upf1, Wbp11, Ybx1, Zcchc8, Zfp830]	[Aar2, Adar, Akap17b, Alyref, Alyref2, Api5, Aqr, Bcas2, Bud13, Bud31, Cactin, Casc3, Ccdc12, Ccdc130, Cdc40, Cdc5l, Cirbp, Crnkl1, Ctnnbl1, Cwc15, Cwc22, Cwc25, Cwc27, Cwf19l1, Cwf19l2, Ddx23, Ddx39b, Ddx41, Ddx5, Dhx15, Dhx16, Dhx32, Dhx35, Dhx38, Dhx40, Dhx8, Dqx1, Eftud2, Eif4a3, Eif4a3l1, Eif4a3l2, Ess2, Frg1, Gcfc2, Gemin2, Gm10352, Gm13695, Gm13697, Gm21677, Gm21693, Gm21704, Gm21708, Gm33…	TRUE	95.25459742677852	{Group08=1.108906125102038E-18}	[Cwf19l1, Dhx15, Hnrnpf, Hnrnpk, Hnrnpm, Lsm3, Magoh, Mtrex, Ncl, Pnn, Raly, Rbm5, Rbmx, Sart1, Sf1, Sf3a1, Sf3a3, Sf3b6, Snrpa, Srrm2, Srsf2, Wbp11, Ybx1, Zcchc8, Zfp830]	95.25459742677852	[Upf1]	4.745410841262465
Specific for Cluster #2	anterograde axonal transport	anterograde axonal transport	GO:0008089	GO:0008089	GO_BiologicalProcess-EBI-UniProt-GOA-ACAP-ARAP_08.05.2020_00h00		0.0030670196688960157	0.03680423602675219	[8, 9]	[Group10]	4	7.692307472229004	{Group10=0.0013337826428556443}	[Ap3d1, Fmr1, Kif1a, Rab21]	[Agbl4, Agtpbp1, Ap3b1, Ap3b2, Ap3d1, Ap3m1, Ap3m2, Ap3s1, Ap3s2, Arl8a, Arl8b, Bloc1s1, Bloc1s2, Bloc1s3, Bloc1s4, Bloc1s5, Bloc1s6, Borcs5, Caly, Cnih2, Dlg2, Dtnbp1, Fez1, Fmr1, Hap1, Hspb1, Kif1a, Kif1b, Kif1c, Kif3a, Kif5a, Kif5b, Kif5c, Madd, Map1a, Map2, Mapk8ip3, Mecp2, Mgarp, Mpp2, Nefl, Rab21, Rab27b, Snapin, Sod1, Spast, Spg7, Sybu, Terf2, Trak1, Trak2, Trim46]	FALSE	178.88675667017017	{Group10=0.0026675652857112886}	[Fmr1]	21.11324393266426	[Ap3d1, Kif1a, Rab21]	78.88675667017017
Specific for Cluster #2	cranial nerve morphogenesis	cranial nerve morphogenesis	GO:0021602	GO:0021602	GO_BiologicalProcess-EBI-UniProt-GOA-ACAP-ARAP_08.05.2020_00h00		0.004936403124390085	0.04936403124390085	[3, 4, 5, 7, 8]	[Group13]	3	10.0	{Group13=3.269681243991677E-4}	[Ephb2, Nrp1, Nrp2]	[Adarb1, Atp8b1, Chrnb2, Cited2, Dmd, Egr2, Ephb1, Ephb2, Gli3, Hoxa1, Hoxa3, Hoxb1, Hoxb2, Hoxb3, Hoxd3, Kcna2, Mafb, Neurog1, Nrp1, Nrp2, Pax2, Phox2a, Plxna3, Plxna4, Sema3a, Sema3f, Six1, Tbx1, Tfap2a, Tifab]	FALSE	200.0000011462655	{Group13=0.0013078724975966708}	[]	0.0	[Ephb2, Nrp1, Nrp2]	100.0000011462655
Specific for Cluster #2	dendritic spine morphogenesis	dendritic spine morphogenesis	GO:0060997	GO:0060997	GO_BiologicalProcess-EBI-UniProt-GOA-ACAP-ARAP_08.05.2020_00h00		2.5954824524071966E-5	7.26735086674015E-4	[4, 5, 6, 7, 8, 9, 10, 11, 12, 13]	[Group14]	7	9.333333015441895	{Group14=1.9980658326898587E-9}	[Afdn, Caprin1, Dbn1, Dnm1l, Ephb2, Kif1a, Pak3]	[Abi2, Actr2, Actr3, Adam10, Afdn, Arc, Arhgap33, Arhgap44, Baiap2, Bhlhb9, Camk2b, Caprin1, Caprin2, Cask, Cdc42, Cdk5, Cdk5r1, Cfl1, Ctnnd2, Cttn, Cux2, Dbn1, Dbnl, Dhx36, Dlg4, Dnm1l, Dnm3, Dock10, Dtnbp1, Dvl1, Eef2k, Efna1, Epha4, Epha5, Ephb1, Ephb2, Ephb3, Hcls1, Hdac6, Itpka, Kalrn, Kif1a, Lrp8, Lrrk2, Lzts3, Mfn1, Myo5b, Ngef, Nlgn1, Nlgn3, Opa1, Pafah1b1, Pak3, Pdlim5, Ppfia2, Ppp1r9a, …	FALSE	162.4145795312936	{Group14=2.3976789992278305E-8}	[Afdn, Caprin1, Dbn1]	37.58542207843914	[Dnm1l, Ephb2, Kif1a, Pak3]	62.41457953129361
Specific for Cluster #2	dendritic spine organization	dendritic spine organization	GO:0097061	GO:0097061	GO_BiologicalProcess-EBI-UniProt-GOA-ACAP-ARAP_08.05.2020_00h00		1.6388298393213823E-4	0.003605425646507041	[5, 7]	[Group14]	7	7.0	{Group14=1.9980658326898587E-9}	[Afdn, Caprin1, Dbn1, Dnm1l, Ephb2, Kif1a, Pak3]	[Abhd17b, Abi2, Abl2, Actr2, Actr3, Adam10, Afdn, Apoe, App, Arc, Arf1, Arhgap33, Arhgap44, Baiap2, Bhlhb9, Camk2b, Caprin1, Caprin2, Cask, Cdc42, Cdk5, Cdk5r1, Cfl1, Chrna7, Ctnnd2, Cttn, Cux2, Dbn1, Dbnl, Dhx36, Dlg4, Dnm1l, Dnm3, Dock10, Dtnbp1, Dvl1, Eef2k, Efna1, Epha4, Epha5, Ephb1, Ephb2, Ephb3, Fcgr2b, Fyn, Grin1, Grin2a, Grin2b, Hcls1, Hdac6, Homer1, Igf1r, Ins2, Insr, Itga3, Itpka, Kalr…	FALSE	162.4145795312936	{Group14=2.3976789992278305E-8}	[Afdn, Caprin1, Dbn1]	37.58542207843914	[Dnm1l, Ephb2, Kif1a, Pak3]	62.41457953129361
Specific for Cluster #2	diencephalon development	diencephalon development	GO:0021536	GO:0021536	GO_BiologicalProcess-EBI-UniProt-GOA-ACAP-ARAP_08.05.2020_00h00		0.0045353414281410495	0.04988875570955154	[3, 4, 6, 7, 8, 9]	[Group13]	5	5.376344203948975	{Group13=3.269681243991677E-4}	[Aldh1a1, Nrp1, Nrp2, Ogdh, Rps27a]	[Adcyap1, Aldh1a1, Aldh1a2, Arx, Bax, Bmp2, Bmp4, Bmpr1a, Cdh1, Chrnb2, Cntnap2, Creb1, Crh, Crhr1, Drd2, Duox1, Duox2, Ets1, Fgf10, Fgf2, Fgf8, Foxb1, Fzr1, Gata2, Gbx2, Ghrh, Ghrhr, Gli1, Gli2, Gsx1, Hap1, Hes1, Hesx1, Hmga2, Isl1, Kcnc1, Kcnc2, Kdm1a, Lhx3, Lrp6, Msx1, Myc, Ncam1, Ncoa1, Ncor1, Nhlh1, Nkx2-1, Nkx2-6, Nkx3-1, Nog, Nr4a2, Nrp1, Nrp2, Ogdh, Olig2, Otp, Otx1, Otx2, Pax6, Pitx1, Pi…	FALSE	183.28268169245564	{Group13=0.0013078724975966708}	[Rps27a]	16.717326660649885	[Aldh1a1, Nrp1, Nrp2, Ogdh]	83.28268169245565
Specific for Cluster #2	ephrin receptor signaling pathway	ephrin receptor signaling pathway	GO:0048013	GO:0048013	GO_BiologicalProcess-EBI-UniProt-GOA-ACAP-ARAP_08.05.2020_00h00		0.0011536280662896464	0.018458049060634342	[6, 7, 8]	[Group13]	4	10.0	{Group13=3.269681243991677E-4}	[Efnb3, Epha7, Ephb2, Ptk2]	[Anks1, Anks1b, Cdk5r1, Chn1, Crk, Efna1, Efna2, Efna3, Efna4, Efna5, Efnb1, Efnb2, Efnb3, Epha1, Epha10, Epha2, Epha3, Epha4, Epha5, Epha6, Epha7, Epha8, Ephb1, Ephb2, Ephb3, Ephb4, Ephb6, Git1, Nck1, Nck2, Ngef, Notch1, Ntrk1, Ntrk3, Ptk2, Ptpn11, Rbpj, Sipa1l1, Ss18, Tiam1]	FALSE	178.88675667017017	{Group13=0.0013078724975966708}	[Ptk2]	21.11324393266426	[Efnb3, Epha7, Ephb2]	78.88675667017017
Specific for Cluster #2	forebrain neuron development	forebrain neuron development	GO:0021884	GO:0021884	GO_BiologicalProcess-EBI-UniProt-GOA-ACAP-ARAP_08.05.2020_00h00		8.566148929595546E-4	0.01627568296623154	[6, 7, 8, 9, 10, 11]	[Group13]	4	10.810811042785645	{Group13=3.269681243991677E-4}	[Nrp1, Nrp2, Ogdh, Rps27a]	[Arx, Atf5, Atg7, Atp7a, Atp7b, Dclk2, Dcx, Disc1, Fgf8, Fgfr1, Fgfr2, Foxg1, Gbx2, Gnaq, Lhx6, Lhx8, Nrp1, Nrp2, Ogdh, Plxna3, Rac1, Rapgef2, Robo1, Robo2, Rps27a, Sall3, Sema3a, Slc4a10, Slit2, Sox1, Tfap2a, Uba2, Uba52, Ubb, Ubc, Uqcrq, Wnt5a]	FALSE	178.88675667017017	{Group13=0.0013078724975966708}	[Rps27a]	21.11324393266426	[Nrp1, Nrp2, Ogdh]	78.88675667017017
Specific for Cluster #2	negative regulation of axonogenesis	negative regulation of axonogenesis	GO:0050771	GO:0050771	GO_BiologicalProcess-EBI-UniProt-GOA-ACAP-ARAP_08.05.2020_00h00		0.0012263736123230362	0.018395604184845545	[6, 7, 8, 9, 10, 11, 12, 13, 14]	[Group13]	5	7.246376991271973	{Group13=3.269681243991677E-4}	[Efnb3, Epha7, Ephb2, Nrp1, Ptk2]	[Aatk, Actr3, Arhgap4, Bcl11a, Ccr5, Cdk5, Cdk5r1, Cdkl3, Corin, D130043K22Rik, Dab1, Draxin, Efnb3, Epha7, Ephb2, Fstl4, Gdi1, Ifrd1, Lrp4, Mag, Map2, Mt3, Nrp1, Ntn1, Plxna3, Psen1, Pten, Ptk2, Ptprs, Rgma, Rnf6, Rtn4, Rtn4r, Rufy3, Ryk, Sema3a, Sema3b, Sema3c, Sema3d, Sema3e, Sema3f, Sema3g, Sema4a, Sema4b, Sema4c, Sema4d, Sema4f, Sema4g, Sema5a, Sema6a, Sema6b, Sema6c, Sema6d, Sema7a, Slit1, …	FALSE	183.28268169245564	{Group13=0.0013078724975966708}	[Ptk2]	16.717326660649885	[Efnb3, Epha7, Ephb2, Nrp1]	83.28268169245565
Specific for Cluster #2	regulation of dendrite morphogenesis	regulation of dendrite morphogenesis	GO:0048814	GO:0048814	GO_BiologicalProcess-EBI-UniProt-GOA-ACAP-ARAP_08.05.2020_00h00		1.2609724193324213E-5	3.909014499930506E-4	[5, 6, 7, 8, 9, 10, 11, 12, 13]	[Group14]	9	7.377048969268799	{Group14=1.9980658326898587E-9}	[Afdn, Anapc2, Caprin1, Dbn1, Dnm1l, Kif1a, Pak3, Rab21, Sh3glb1]	[Abi2, Ache, Actr2, Actr3, Adam10, Adgrb3, Afdn, Akap5, Anapc2, Ankrd27, Arc, Arhgap33, Arhgap44, Baiap2, Bhlhb9, Camk2b, Caprin1, Caprin2, Cask, Cdk5, Cdk5r1, Cdkl3, Cdkl5, Cfl1, Chrna3, Chrnb2, Cit, Cttn, Cul7, Cux1, Cux2, Dbn1, Dbnl, Dhx36, Dnm1l, Dnm3, Dtnbp1, Eef2k, Efna1, Epha4, Fbxo31, Fbxo5, Fbxw8, Gorasp1, Grin1, Gsk3b, Hcls1, Hecw1, Hecw2, Id1, Il1rapl1, Ilk, Itpka, Kalrn, Kif1a, Kndc1,…	FALSE	160.8888861920167	{Group14=2.3976789992278305E-8}	[Afdn, Anapc2, Caprin1, Dbn1]	39.11110948070392	[Dnm1l, Kif1a, Pak3, Rab21, Sh3glb1]	60.88888619201672
Specific for Cluster #2	regulation of postsynapse organization	regulation of postsynapse organization	GO:0099175	GO:0099175	GO_BiologicalProcess-EBI-UniProt-GOA-ACAP-ARAP_08.05.2020_00h00		3.9923530754013134E-6	1.2775529841284203E-4	[5, 6, 7]	[Group14]	10	7.407407283782959	{Group14=1.9980658326898587E-9}	[Afdn, Caprin1, Chmp2b, Dbn1, Dnm1l, Epha7, Hnrnpk, Kif1a, Nrp2, Pak3]	[Abhd17a, Abhd17b, Abhd17c, Abi2, Actr2, Actr3, Adam10, Afdn, Apoe, App, Arc, Arf4, Arhgap22, Arhgap33, Arhgap44, Arhgef9, Baiap2, Bhlhb9, Camk2b, Caprin1, Caprin2, Cask, Cbln1, Cdh2, Cdk5, Cdk5r1, Cdkl5, Cfl1, Chmp2b, Chmp4b, Corin, Cript, Crkl, Cttn, Cux2, Dbn1, Dbnl, Dgkb, Dhx36, Dlg4, Dnm1l, Dnm3, Dtnbp1, Eef2k, Efna1, Egln1, Epha4, Epha7, Fcgr2b, Fyn, Fzd9, Gap43, Ghrl, Ghsr, Grid2, Grin1, G…	FALSE	165.1347043238859	{Group14=2.3976789992278305E-8}	[Afdn, Caprin1, Dbn1, Hnrnpk]	34.86529194303096	[Chmp2b, Dnm1l, Epha7, Kif1a, Nrp2, Pak3]	65.13470432388588
Specific for Cluster #2	retinal ganglion cell axon guidance	retinal ganglion cell axon guidance	GO:0031290	GO:0031290	GO_BiologicalProcess-EBI-UniProt-GOA-ACAP-ARAP_08.05.2020_00h00		0.0022853483246601425	0.029709528220581854	[5, 6, 7, 8, 9, 10, 11, 12, 13, 14]	[Group13]	3	13.043478012084961	{Group13=3.269681243991677E-4}	[Epha7, Ephb2, Nrp1]	[Alcam, Bmpr1b, Efna5, Epha7, Ephb1, Ephb2, Ephb3, Isl1, Isl2, Nrcam, Nrp1, Ocm, Pou4f2, Pou4f3, Ptprm, Robo2, Rpl24, Sema4f, Slit1, Slit2, Slit3, Vegfa, Zic2]	FALSE	200.0000011462655	{Group13=0.0013078724975966708}	[]	0.0	[Epha7, Ephb2, Nrp1]	100.0000011462655
Specific for Cluster #2	dendrite morphogenesis	dendrite morphogenesis	GO:0048813	GO:0048813	GO_BiologicalProcess-EBI-UniProt-GOA-ACAP-ARAP_08.05.2020_00h00	dendrite morphogenesis	4.6193931850912554E-8	1.8477572740365022E-6	[4, 6, 7, 8, 9, 10, 11, 12]	[Group14]	14	7.407407283782959	{Group14=1.9980658326898587E-9}	[Afdn, Anapc2, Camk2a, Caprin1, Dbn1, Dnm1l, Ephb2, Kif1a, Nrp1, Pak3, Picalm, Rab21, Rbfox2, Sh3glb1]	[Abi1, Abi2, Abitram, Abl2, Ache, Actr2, Actr3, Adam10, Adgrb3, Afdn, Akap5, Anapc2, Ankrd27, Arc, Arhgap33, Arhgap44, Atp7a, Atp7b, Baiap2, Bhlhb9, Btbd3, Cacna1a, Cacna1f, Camk2a, Camk2b, Caprin1, Caprin2, Cask, Cdc42, Cdk5, Cdk5r1, Cdkl3, Cdkl5, Celsr2, Cfl1, Chrna3, Chrna7, Chrnb2, Cit, Corin, Ctnna2, Ctnnd2, Cttn, Cul7, Cux1, Cux2, Dact1, Dbn1, Dbnl, Dcdc2a, Dclk1, Dcx, Dhx36, Dlg4, Dnm1l, D…	TRUE	162.4145795312936	{Group14=2.3976789992278305E-8}	[Afdn, Anapc2, Caprin1, Dbn1, Picalm, Rbfox2]	37.58542207843914	[Camk2a, Dnm1l, Ephb2, Kif1a, Nrp1, Pak3, Rab21, Sh3glb1]	62.41457953129361
Specific for Cluster #2	myosin binding	myosin binding	GO:0017022	GO:0017022	GO_MolecularFunction-EBI-UniProt-GOA-ACAP-ARAP_08.05.2020_00h00	myosin binding	0.001780781138581875	0.02493093594014625	[4]	[Group04]	5	6.666666507720947	{Group04=0.001780781138581875}	[Larp6, Myl12b, Rab10, Trim2, Vezt]	[4430402I18Rik, Actc1, Adgrv1, Ampd1, Arfgef1, Arfgef2, Axl, Cald1, Coro1a, Cxcr4, Dmd, Fus, Fxyd1, Gcsam, Gipc1, Gria1, Gsn, Hap1, Iqgap3, Kirrel, Lamtor2, Larp6, Limch1, Llgl1, Llgl2, Lmtk2, Mlph, Mybpc3, Myl12b, Myl9, Mylk2, Myo19, Myoc, Myrip, Nkd2, Npc1l1, Nphs1, Pdlim2, Pycard, Rab10, Rab11a, Rab11b, Rab14, Rab25, Rab27a, Rab27b, Rab39b, Rab3a, Rab3b, Rab3c, Rab3d, Rab6a, Rab6b, Rab8a, Rala…	TRUE	165.1347043238859	{Group04=0.001780781138581875}	[Myl12b, Vezt]	34.86529194303096	[Larp6, Rab10, Trim2]	65.13470432388588
Specific for Cluster #2	neuron projection cytoplasm	neuron projection cytoplasm	GO:0120111	GO:0120111	GO_CellularComponent-EBI-UniProt-GOA-ACAP-ARAP_08.05.2020_00h00	neuron projection cytoplasm	0.001088652735027259	0.018507096495463404	[5]	[Group10]	6	6.0	{Group10=0.0013337826428556443}	[Ap3d1, Camk2a, Fmr1, Kif1a, Rab21, Stau1]	[Abhd12, Abhd13, Actr10, Ada, Agbl4, Agtpbp1, Ap3b1, Ap3b2, Ap3d1, Ap3m1, Ap3m2, Ap3s1, Ap3s2, Arl8a, Arl8b, Baiap2, Bloc1s1, Bloc1s2, Bloc1s3, Bloc1s4, Bloc1s5, Bloc1s6, Bsn, Caly, Camk2a, Canx, Cdkl5, Dlg2, Dlg4, Dst, Dtnbp1, Dync1h1, Dync1i1, Dynll1, Flot2, Fmr1, Gabarapl1, Gria2, Grik2, Grik3, Hap1, Hif1a, Hip1r, Hnrnpa2b1, Hnrnpu, Hpca, Hspb1, Htt, Kcnab1, Kif17, Kif1a, Kif1b, Kif1c, Kif3a, …	TRUE	171.35416457077702	{Group10=0.0026675652857112886}	[Fmr1, Stau1]	28.645832566544428	[Ap3d1, Camk2a, Kif1a, Rab21]	71.354164570777

## Sheet: P15 Cortex Proteomics
P15 Cortex Proteomics
Cluster	shared name	name	UNIQUE_ID	GOID	Ontology Source	GOTerm	Term Pvalue	Term Pvalue Corrected with Bonferroni step down	GOLevels	GOGroups	Nr. Genes	%Associated Genes	Group Pvalue	Associated Genes Found	All Associated Genes	OverViewTerm	%Genes Cluster #	Group Pvalue Corretec with Bonferroni step down	Genes Cluster #1	%Genes Cluster #1	Genes Cluster #2	%Genes Cluster #2
None Specific Cluster	endopeptidase complex	endopeptidase complex	GO:1905369	GO:1905369	GO_CellularComponent-EBI-UniProt-GOA-ACAP-ARAP_08.05.2020_00h00		5.065403838668704E-4	0.028872801880411608	[4]	[Group11]	5	7.462686538696289	{Group11=5.065403838668704E-4}	[Psma7, Psmb1, Psmb8, Rad23b, Ubqln4]	[Adrm1, Dnajb2, Ecpas, Elp2, Gm9774, Hspb1, Htra2, Ide, Psma1, Psma2, Psma3, Psma4, Psma5, Psma6, Psma7, Psma8, Psmb1, Psmb10, Psmb11, Psmb2, Psmb3, Psmb4, Psmb5, Psmb6, Psmb7, Psmb8, Psmb9, Psmc1, Psmc2, Psmc3, Psmc4, Psmc5, Psmc6, Psmd1, Psmd10, Psmd11, Psmd12, Psmd13, Psmd14, Psmd2, Psmd3, Psmd4, Psmd5, Psmd6, Psmd7, Psmd8, Psmd9, Psme1, Psme2, Psme3, Psme4, Psmf1, Rad23a, Rad23b, Sem1, Slc10a…	FALSE	150.0	{Group11=0.0020261615354674814}	[Rad23b, Ubqln4]	43.023255020442704	[Psma7, Psmb1, Psmb8]	56.97674465766141
None Specific Cluster	NAD binding	NAD binding	GO:0051287	GO:0051287	GO_MolecularFunction-EBI-UniProt-GOA-ACAP-ARAP_08.05.2020_00h00		5.065403838668704E-4	0.028872801880411608	[4, 5]	[Group12]	5	7.462686538696289	{Group12=2.5456424282133588E-8}	[Ctbp2, Dld, Gapdh, Ldha, Sord]	[Adh1, Adh4, Adh7, Ahcy, Aldh1a1, Aldh1a3, Aldh2, Aldh4a1, Aldh5a1, Aldh9a1, Aox1, Aox2, Aox3, Aox4, Bdh2, Cryl1, Ctbp1, Ctbp2, Cyb5r3, Dld, Gapdh, Gapdhs, Glud1, Glyr1, Gm10358, Gm3839, Gpd1, Gpd1l, Grhpr, H2-Ke6, H6pd, Hadh, Hadha, Hibadh, Hpgd, Hsd11b2, Hsd17b10, Htatip2, Idh1, Idh2, Idh3a, Idh3b, Idh3g, Ldha, Ldhb, Mdh1, Me1, Me2, Me3, Ndufs2, Ndufv1, Nnt, Nudt6, Parp1, Parp14, Phgdh, Qdpr, S…	FALSE	150.0	{Group12=3.309335156677366E-7}	[Ctbp2, Sord]	43.023255020442704	[Dld, Gapdh, Ldha]	56.97674465766141
None Specific Cluster	proteasome complex	proteasome complex	GO:0000502	GO:0000502	GO_CellularComponent-EBI-UniProt-GOA-ACAP-ARAP_08.05.2020_00h00	proteasome complex	4.7245669217834253E-4	0.027402488146343867	[2, 5]	[Group11]	5	7.5757575035095215	{Group11=5.065403838668704E-4}	[Psma7, Psmb1, Psmb8, Rad23b, Ubqln4]	[Adrm1, Dnajb2, Ecpas, Elp2, Gm9774, Hspb1, Ide, Psma1, Psma2, Psma3, Psma4, Psma5, Psma6, Psma7, Psma8, Psmb1, Psmb10, Psmb11, Psmb2, Psmb3, Psmb4, Psmb5, Psmb6, Psmb7, Psmb8, Psmb9, Psmc1, Psmc2, Psmc3, Psmc4, Psmc5, Psmc6, Psmd1, Psmd10, Psmd11, Psmd12, Psmd13, Psmd14, Psmd2, Psmd3, Psmd4, Psmd5, Psmd6, Psmd7, Psmd8, Psmd9, Psme1, Psme2, Psme3, Psme4, Psmf1, Rad23a, Rad23b, Sem1, Slc10a2, Txnl…	TRUE	150.0	{Group11=0.0020261615354674814}	[Rad23b, Ubqln4]	43.023255020442704	[Psma7, Psmb1, Psmb8]	56.97674465766141
Specific for Cluster #1	mitochondrial transmembrane transport	mitochondrial transmembrane transport	GO:1990542	GO:1990542	GO_BiologicalProcess-EBI-UniProt-GOA-ACAP-ARAP_08.05.2020_00h00		1.8868230519879234E-4	0.011698302922325125	[3, 5]	[Group12]	6	7.058823585510254	{Group12=2.5456424282133588E-8}	[Atp5h, Atp5l, Mpc1, Sfxn1, Slc25a1, Stoml2]	[AU015836, Afg3l2, Aifm1, Areg, Atp5a1, Atp5b, Atp5c1, Atp5d, Atp5e, Atp5h, Atp5j, Atp5j2, Atp5k, Atp5l, Atp5o, Atp5pb, Atpsckmt, Chchd4, Cox5b, Cyc1, Dnajc15, Dnajc19, Dnajc30, Dnlz, Gm10925, Gm9803, Grpel1, Grpel2, Hspd1, Letm1, Maip1, Mcu, Mcub, Mcur1, Micu1, Micu2, Mpc1, Mpc2, Mrpl18, Mrs2, Opa1, Pam16, Pnpt1, Psen2, Romo1, Sfxn1, Sfxn2, Sfxn3, Sfxn4, Sfxn5, Slc1a3, Slc25a1, Slc25a12, Slc25a1…	FALSE	69.37499979237714	{Group12=3.309335156677366E-7}	[Mpc1, Sfxn1, Slc25a1, Stoml2]	69.37499979237714	[Atp5h, Atp5l]	30.625000726679964
Specific for Cluster #1	transition metal ion transport	transition metal ion transport	GO:0000041	GO:0000041	GO_BiologicalProcess-EBI-UniProt-GOA-ACAP-ARAP_08.05.2020_00h00		1.6438733020910013E-4	0.010356401803173309	[7]	[Group07]	7	5.93220329284668	{Group07=1.6438733020910013E-4}	[Cltc, Ftl1, Lmtk2, Nectin1, Sfxn1, Slc22a17, Slc39a12]	[Abcb6, Abcc2, Ap3b1, Ap3d1, Arhgap1, Asic3, Atox1, Atp2c1, Atp2c2, Atp7a, Atp7b, B2m, Cblif, Cltc, Cox17, Cp, Cubn, Dnm2, Fkbp4, Flvcr1, Flvcr2, Ftdc1, Ftdc2, Fth1, Fthl17a, Fthl17b, Fthl17c, Fthl17d, Fthl17e, Fthl17f, Ftl1, Ftl1-ps1, Ftl2-ps, Ftmt, Hamp, Hamp2, Heph, Hephl1, Hfe, Hpx, Hrg, Hrh1, Ifng, Iscu, Lcn2, Lmtk2, Lrp2, Meltf, Mmgt1, Mmgt2, Mt3, Myo1b, Nectin1, Nos1, Pgrmc2, Pik3c2a, Rab1…	FALSE	73.90146678081041	{Group07=9.86323981254601E-4}	[Ftl1, Nectin1, Sfxn1, Slc22a17, Slc39a12]	73.90146678081041	[Cltc, Lmtk2]	26.098536713667457
Specific for Cluster #1	iron ion transport	iron ion transport	GO:0006826	GO:0006826	GO_BiologicalProcess-EBI-UniProt-GOA-ACAP-ARAP_08.05.2020_00h00	iron ion transport	4.190926389333904E-5	0.0029336484725337327	[8]	[Group07]	6	9.230769157409668	{Group07=1.6438733020910013E-4}	[Cltc, Ftl1, Lmtk2, Nectin1, Sfxn1, Slc22a17]	[Abcb6, Arhgap1, Asic3, Atp7a, Atp7b, B2m, Cltc, Cp, Cubn, Dnm2, Flvcr1, Flvcr2, Ftdc1, Ftdc2, Fth1, Fthl17a, Fthl17b, Fthl17c, Fthl17d, Fthl17e, Fthl17f, Ftl1, Ftl1-ps1, Ftl2-ps, Ftmt, Hamp, Hamp2, Heph, Hephl1, Hfe, Hpx, Hrg, Ifng, Iscu, Lcn2, Lmtk2, Lrp2, Meltf, Mmgt1, Myo1b, Nectin1, Nos1, Pgrmc2, Rab11b, Rep15, Scara5, Sfxn1, Slc11a1, Slc11a2, Slc22a17, Slc25a28, Slc25a37, Slc39a14, Slc39a8,…	TRUE	69.37499979237714	{Group07=9.86323981254601E-4}	[Ftl1, Nectin1, Sfxn1, Slc22a17]	69.37499979237714	[Cltc, Lmtk2]	30.625000726679964
Specific for Cluster #2	negative regulation of mRNA metabolic process	negative regulation of mRNA metabolic process	GO:1903312	GO:1903312	GO_BiologicalProcess-EBI-UniProt-GOA-ACAP-ARAP_08.05.2020_00h00		1.847645610307554E-7	1.478116488246043E-5	[5, 6, 7, 8, 9]	[Group13]	9	10.344827651977539	{Group13=4.318955710499976E-7}	[Acin1, Dhx9, Fus, Hnrnpa0, Hnrnpa2b1, Hnrnpl, Hnrnpu, Rbmxl1, Sap18]	[Acin1, Akr1c6, Angel2, Apobec1, Axin2, B4galnt2, Bag4, Boll, C1qbp, Ccnt1, Cdk9, Celf4, Cirbp, Ctr9, Dazl, Dhx34, Dhx9, Dicer1, Dnd1, Dyrk1a, E2f1, Elavl1, Fmr1, Fus, Gdnf, Gja1, Hnrnpa0, Hnrnpa2b1, Hnrnpc, Hnrnpd, Hnrnpk, Hnrnpl, Hnrnpu, Igf2bp1, Larp1, Mapkapk2, Meioc, Mettl16, Mtor, Myd88, Nbas, Nelfe, Noct, Npm1, Pabpc1, Pcbp4, Pkp1, Pkp3, Ptbp1, Ptbp3, Qk, Rbm10, Rbm24, Rbm38, Rbm42, Rbm46,…	FALSE	187.5977645154524	{Group13=5.182746852599972E-6}	[Sap18]	12.40223418545496	[Acin1, Dhx9, Fus, Hnrnpa0, Hnrnpa2b1, Hnrnpl, Hnrnpu, Rbmxl1]	87.5977645154524
Specific for Cluster #2	regulation of mRNA metabolic process	regulation of mRNA metabolic process	GO:1903311	GO:1903311	GO_BiologicalProcess-EBI-UniProt-GOA-ACAP-ARAP_08.05.2020_00h00		1.2836026515481383E-8	1.0525541742694735E-6	[5, 6, 7, 8]	[Group13]	16	5.860805988311768	{Group13=4.318955710499976E-7}	[Acin1, Celf2, Dhx9, Fus, Hnrnpa0, Hnrnpa1, Hnrnpa2b1, Hnrnpl, Hnrnpu, Khdrbs3, Rbm39, Rbmxl1, Sap18, Sart3, Sf1, Tra2a]	[4930595M18Rik, Acin1, Adam3, Adarb1, Ago2, Ahcyl1, Akr1c6, Alkbh5, Angel2, Apex1, Apobec1, Axin2, B4galnt2, Bag4, Boll, Brf1, Btg2, C1qbp, Cacng7, Calcr, Carhsp1, Ccnb1, Ccnt1, Cdc73, Cdk11b, Cdk9, Celf1, Celf2, Celf3, Celf4, Celf5, Celf6, Cirbp, Cnot1, Cnot6l, Cnot7, Cnot8, Cpeb1, Cpeb3, Cpsf6, Cpsf7, Csdc2, Ctr9, Dazap1, Dazl, Dcp2, Ddx17, Ddx5, Dhx34, Dhx36, Dhx9, Dicer1, Dnd1, Dxcp2, Dyrk1a,…	FALSE	186.07277214241282	{Group13=5.182746852599972E-6}	[Rbm39, Sap18]	13.927226607161053	[Acin1, Celf2, Dhx9, Fus, Hnrnpa0, Hnrnpa1, Hnrnpa2b1, Hnrnpl, Hnrnpu, Khdrbs3, Rbmxl1, Sart3, Sf1, Tra2a]	86.0727721424128
Specific for Cluster #2	ribonucleoprotein complex subunit organization	ribonucleoprotein complex subunit organization	GO:0071826	GO:0071826	GO_BiologicalProcess-EBI-UniProt-GOA-ACAP-ARAP_08.05.2020_00h00		1.2508762275425668E-4	0.008005607856272428	[5]	[Group10]	9	4.663212299346924	{Group10=1.2508762275425668E-4}	[Celf2, Dhx29, Dhx9, Eif2s2, Hsp90ab1, Rbmxl1, Ruvbl1, Sart3, Snrpd2]	[Aar2, Abt1, Adar, Ago1, Ago2, Ago3, Ago4, Atm, Atr, Bop1, Brix1, Cdc73, Celf1, Celf2, Celf3, Celf4, Celf5, Celf6, Clns1a, Clp1, Coil, Cpsf6, Cpsf7, Crnkl1, Ddx20, Ddx28, Ddx39b, Denr, Dhx29, Dhx30, Dhx8, Dhx9, Dicer1, Dyrk3, Eif2d, Eif2s2, Eif2s3x, Eif2s3y, Eif3a, Eif3b, Eif3c, Eif3d, Eif3e, Eif3f, Eif3g, Eif3h, Eif3i, Eif3j1, Eif3j2, Eif3k, Eif3l, Eif3m, Eif5, Eif6, Eral1, Fastkd2, Gcfc2, Gemin…	FALSE	187.5977645154524	{Group10=8.756133592797968E-4}	[Dhx29]	12.40223418545496	[Celf2, Dhx9, Eif2s2, Hsp90ab1, Rbmxl1, Ruvbl1, Sart3, Snrpd2]	87.5977645154524
Specific for Cluster #2	catalytic step 2 spliceosome	catalytic step 2 spliceosome	GO:0071013	GO:0071013	GO_CellularComponent-EBI-UniProt-GOA-ACAP-ARAP_08.05.2020_00h00		2.2818964274702965E-4	0.013691378564821778	[3, 4, 6, 7]	[Group13]	6	6.818181991577148	{Group13=4.318955710499976E-7}	[Hnrnpa1, Hnrnpa2b1, Hnrnpu, Rbmxl1, Sf3b3, Snrpd2]	[Aqr, Bcas2, Bud31, Cactin, Cdc40, Cdc5l, Crnkl1, Cwc15, Cwc22, Cwc27, Ddx23, Ddx41, Ddx5, Dhx35, Dhx38, Dhx8, Eftud2, Eif4a3, Eif4a3l1, Eif4a3l2, Ess2, Frg1, Gm13695, Gm13697, Gpatch1, Hnrnpa1, Hnrnpa2b1, Hnrnpc, Hnrnpf, Hnrnph1, Hnrnpk, Hnrnpm, Hnrnpr, Hnrnpu, Isy1, Lsm2, Lsm3, Lsm7, Magoh, Magohb, Mtrex, Pabpc1, Plrg1, Pnn, Ppie, Ppil1, Ppil3, Ppwd1, Prpf19, Prpf4b, Prpf6, Prpf8, Raly, Rbm22, …	FALSE	199.99999830511968	{Group13=5.182746852599972E-6}	[]	0.0	[Hnrnpa1, Hnrnpa2b1, Hnrnpu, Rbmxl1, Sf3b3, Snrpd2]	99.99999830511968
Specific for Cluster #2	positive regulation of striated muscle cell differentiation	positive regulation of striated muscle cell differentiation	GO:0051155	GO:0051155	GO_BiologicalProcess-EBI-UniProt-GOA-ACAP-ARAP_08.05.2020_00h00		0.037374747183237876	0.037374747183237876	[5, 6, 7]	[Group09]	3	4.0	{Group09=0.0016166583495974291}	[Capn2, Gsk3b, Pin1]	[Actn3, Adgrb1, Adrb1, Akap6, Arrb2, Bcl2, Bmp10, Bmp4, Capn2, Cav3, Ccl8, Ccn4, Cd53, Csrp3, Cxcl12, Cxcl9, Cyp26b1, Ddx39b, Edn1, Efnb2, Ehd1, Ehd2, Ehd3, Ep300, Epc1, Fdps, Flot1, Flt3l, Gdf15, Grem1, Gsk3b, Hopx, Igf1, Il4, Il4ra, Kat2a, Lmod3, Maml1, Mamstr, Mapk14, Mef2c, Mesp1, Mmp14, Morf4l2, Mtor, Myf5, Myf6, Mylk3, Myocd, Myod1, Myog, Nek5, Neu2, Nfatc2, Nprl3, Nr3c1, Nrg1, Parp2, Pin1,…	FALSE	199.99999830511968	{Group09=0.0016166583495974291}	[]	0.0	[Capn2, Gsk3b, Pin1]	99.99999830511968
Specific for Cluster #2	negative regulation of mRNA processing	negative regulation of mRNA processing	GO:0050686	GO:0050686	GO_BiologicalProcess-EBI-UniProt-GOA-ACAP-ARAP_08.05.2020_00h00		1.895830948504846E-5	0.0013839565924085376	[5, 6, 7, 8, 9, 10]	[Group13]	5	14.70588207244873	{Group13=4.318955710499976E-7}	[Acin1, Hnrnpa2b1, Hnrnpl, Rbmxl1, Sap18]	[Acin1, Akr1c6, C1qbp, Ccnt1, Cdk9, Celf4, Ctr9, Dyrk1a, Gja1, Hnrnpa2b1, Hnrnpk, Hnrnpl, Nelfe, Npm1, Pcbp4, Ptbp1, Ptbp3, Rbm10, Rbm42, Rbmxl1, Rnf20, Rnf40, Rnps1, Sap18, Sfswap, Srsf10, Srsf4, Srsf6, Srsf7, Srsf9, Supt5, Tra2b, U2af2, Zc3h14]	FALSE	177.93240525411042	{Group13=5.182746852599972E-6}	[Sap18]	22.06759375524382	[Acin1, Hnrnpa2b1, Hnrnpl, Rbmxl1]	77.93240525411042
Specific for Cluster #2	regulation of mRNA processing	regulation of mRNA processing	GO:0050684	GO:0050684	GO_BiologicalProcess-EBI-UniProt-GOA-ACAP-ARAP_08.05.2020_00h00		8.758062838597218E-10	7.531934041193608E-8	[5, 6, 7, 8, 9]	[Group13]	14	8.536585807800293	{Group13=4.318955710499976E-7}	[Acin1, Celf2, Dhx9, Hnrnpa1, Hnrnpa2b1, Hnrnpl, Hnrnpu, Khdrbs3, Rbm39, Rbmxl1, Sap18, Sart3, Sf1, Tra2a]	[4930595M18Rik, Acin1, Adam3, Adarb1, Ahcyl1, Akr1c6, C1qbp, Ccnb1, Ccnt1, Cdc73, Cdk11b, Cdk9, Celf1, Celf2, Celf3, Celf4, Celf5, Celf6, Cirbp, Cpeb1, Cpeb3, Cpsf6, Cpsf7, Ctr9, Dazap1, Ddx17, Ddx5, Dhx36, Dhx9, Dyrk1a, Eif4a3, Fam172a, Fmr1, Fxr1, Fxr2, Gja1, Gm10352, Gm21677, Gm21693, Gm21704, Gm21708, Gm3376, Gm4064, Gm7324, Hmx2, Hnrnpa1, Hnrnpa2b1, Hnrnpk, Hnrnpl, Hnrnpu, Hsf1, Hspa8, Ik, I…	FALSE	184.12016975203335	{Group13=5.182746852599972E-6}	[Rbm39, Sap18]	15.879827539067795	[Acin1, Celf2, Dhx9, Hnrnpa1, Hnrnpa2b1, Hnrnpl, Hnrnpu, Khdrbs3, Rbmxl1, Sart3, Sf1, Tra2a]	84.12016975203336
Specific for Cluster #2	negative regulation of mRNA splicing, via spliceosome	negative regulation of mRNA splicing, via spliceosome	GO:0048025	GO:0048025	GO_BiologicalProcess-EBI-UniProt-GOA-ACAP-ARAP_08.05.2020_00h00		4.77648567500337E-6	3.677893969752595E-4	[6, 7, 8, 9, 10, 11, 12, 13]	[Group13]	5	19.230770111083984	{Group13=4.318955710499976E-7}	[Acin1, Hnrnpa2b1, Hnrnpl, Rbmxl1, Sap18]	[Acin1, Akr1c6, C1qbp, Celf4, Dyrk1a, Gja1, Hnrnpa2b1, Hnrnpk, Hnrnpl, Npm1, Pcbp4, Ptbp1, Ptbp3, Rbm10, Rbm42, Rbmxl1, Rnps1, Sap18, Sfswap, Srsf10, Srsf4, Srsf6, Srsf7, Srsf9, Tra2b, U2af2]	FALSE	177.93240525411042	{Group13=5.182746852599972E-6}	[Sap18]	22.06759375524382	[Acin1, Hnrnpa2b1, Hnrnpl, Rbmxl1]	77.93240525411042
Specific for Cluster #2	regulation of RNA splicing	regulation of RNA splicing	GO:0043484	GO:0043484	GO_BiologicalProcess-EBI-UniProt-GOA-ACAP-ARAP_08.05.2020_00h00		1.765962685744962E-9	1.483408656025768E-7	[5, 6, 7, 8, 9]	[Group13]	14	8.092485427856445	{Group13=4.318955710499976E-7}	[Acin1, Celf2, Fus, Hnrnpa1, Hnrnpa2b1, Hnrnpl, Hnrnpu, Khdrbs3, Rbm39, Rbmxl1, Sap18, Sart3, Sf1, Tra2a]	[4930595M18Rik, Acin1, Aff2, Ahnak, Ahnak2, Akr1c6, Akt2, Brdt, C1qbp, Cdk12, Celf1, Celf2, Celf3, Celf4, Celf5, Celf6, Cirbp, Clk1, Clk2, Clk3, Clk4, Cpne1, Dazap1, Ddx17, Ddx5, Dyrk1a, Eif4a3, Ern1, Ern2, Esrp1, Esrp2, Fam172a, Fastk, Fmr1, Fus, Fxr1, Fxr2, Gja1, Gm10352, Gm21677, Gm21693, Gm21704, Gm21708, Gm3376, Gm4064, Gm7324, Grsf1, Habp4, Hmx2, Hnrnpa1, Hnrnpa2b1, Hnrnpf, Hnrnph1, Hnrnph2…	FALSE	184.12016975203335	{Group13=5.182746852599972E-6}	[Rbm39, Sap18]	15.879827539067795	[Acin1, Celf2, Fus, Hnrnpa1, Hnrnpa2b1, Hnrnpl, Hnrnpu, Khdrbs3, Rbmxl1, Sart3, Sf1, Tra2a]	84.12016975203336
Specific for Cluster #2	pre-mRNA binding	pre-mRNA binding	GO:0036002	GO:0036002	GO_MolecularFunction-EBI-UniProt-GOA-ACAP-ARAP_08.05.2020_00h00		8.782543193059241E-7	6.9382091225168E-5	[5]	[Group13]	6	17.647058486938477	{Group13=4.318955710499976E-7}	[Celf2, Hnrnpa1, Hnrnpa2b1, Hnrnpl, Hnrnpu, Sf1]	[Celf2, Celf4, Ddx5, Ep300, Eri1, Hnrnpa1, Hnrnpa2b1, Hnrnpk, Hnrnpl, Hnrnpu, Lsm1, Per2, Prpf8, Ptbp1, Rbm22, Rbm24, Rbm4, Rbm7, Rnpc3, Sf1, Slbp, Slu7, Snrpc, Sox9, Srsf2, Srsf6, Tardbp, Tex16, Tra2b, U2af1, U2af1l4, U2af2, Zrsr1, Zrsr2]	FALSE	199.99999830511968	{Group13=5.182746852599972E-6}	[]	0.0	[Celf2, Hnrnpa1, Hnrnpa2b1, Hnrnpl, Hnrnpu, Sf1]	99.99999830511968
Specific for Cluster #2	negative regulation of RNA splicing	negative regulation of RNA splicing	GO:0033119	GO:0033119	GO_BiologicalProcess-EBI-UniProt-GOA-ACAP-ARAP_08.05.2020_00h00		1.1856149665783767E-5	8.892112249337825E-4	[5, 6, 7, 8, 9, 10]	[Group13]	5	16.129032135009766	{Group13=4.318955710499976E-7}	[Acin1, Hnrnpa2b1, Hnrnpl, Rbmxl1, Sap18]	[Acin1, Akr1c6, Akt2, C1qbp, Celf4, Dyrk1a, Gja1, Hnrnpa2b1, Hnrnpk, Hnrnpl, Npm1, Pcbp4, Ptbp1, Ptbp2, Ptbp3, Rbm10, Rbm42, Rbmxl1, Rnps1, Rps13, Rps26, Sap18, Sfswap, Srsf10, Srsf4, Srsf6, Srsf7, Srsf9, Tmbim6, Tra2b, U2af2]	FALSE	177.93240525411042	{Group13=5.182746852599972E-6}	[Sap18]	22.06759375524382	[Acin1, Hnrnpa2b1, Hnrnpl, Rbmxl1]	77.93240525411042
Specific for Cluster #2	potassium ion binding	potassium ion binding	GO:0030955	GO:0030955	GO_MolecularFunction-EBI-UniProt-GOA-ACAP-ARAP_08.05.2020_00h00		3.8616361500603364E-4	0.022783653285355986	[6]	[Group08]	3	20.0	{Group08=9.619569139651295E-5}	[Atp1b1, Pdxk, Pkm]	[Acat1, Adprh, Atp1a1, Atp1a2, Atp1b1, Drg1, Hdac4, Hdac5, Kcna4, Kcnj1, Kcnj11, Kcnj3, Pdxk, Pklr, Pkm]	FALSE	199.99999830511968	{Group08=7.695655311721036E-4}	[]	0.0	[Atp1b1, Pdxk, Pkm]	99.99999830511968
Specific for Cluster #2	purine ribonucleotide biosynthetic process	purine ribonucleotide biosynthetic process	GO:0009152	GO:0009152	GO_BiologicalProcess-EBI-UniProt-GOA-ACAP-ARAP_08.05.2020_00h00		4.3019151252548954E-5	0.002968321436425878	[7, 8, 9, 10]	[Group12]	9	5.357142925262451	{Group12=2.5456424282133588E-8}	[Ampd2, Aprt, Atp5h, Atp5l, Dld, Mpc1, Pdk3, Pkm, Stoml2]	[Acaca, Acacb, Acat1, Acly, Acot7, Acsl1, Acsl4, Acsl5, Acsl6, Acss1, Acss2, Adcy1, Adcy10, Adcy2, Adcy3, Adcy4, Adcy5, Adcy6, Adcy7, Adcy8, Adcy9, Adk, Adora2b, Adsl, Adss, Adssl1, Ak1, Ak2, Ak3, Ak4, Ak6, Ak9, Aldoa, Ampd1, Ampd2, Ampd3, Aprt, Atic, Atp5a1, Atp5b, Atp5c1, Atp5d, Atp5e, Atp5g1, Atp5g2, Atp5g3, Atp5h, Atp5j, Atp5j2, Atp5k, Atp5l, Atp5o, Atp5pb, Atpsckmt, Bcl2l1, COX2, Coasy, Cox5…	FALSE	175.55066059551865	{Group12=3.309335156677366E-7}	[Mpc1, Stoml2]	24.44933848984327	[Ampd2, Aprt, Atp5h, Atp5l, Dld, Pdk3, Pkm]	75.55066059551866
Specific for Cluster #2	RNA splicing	RNA splicing	GO:0008380	GO:0008380	GO_BiologicalProcess-EBI-UniProt-GOA-ACAP-ARAP_08.05.2020_00h00		4.240997059892886E-10	3.689667442106811E-8	[6, 7, 8]	[Group13]	21	5.276381969451904	{Group13=4.318955710499976E-7}	[Acin1, Celf2, Dhx15, Dhx9, Fus, Hnrnpa1, Hnrnpa2b1, Hnrnpa3, Hnrnpl, Hnrnpu, Khdrbs3, Rbm39, Rbmxl1, Rtcb, Sap18, Sart3, Sf1, Sf3b3, Sfpq, Snrpd2, Tra2a]	[4930595M18Rik, Aar2, Acin1, Aff2, Ahnak, Ahnak2, Akap17b, Akr1c6, Akt2, Alyref, Alyref2, Aqr, Arl6ip4, Bcas2, Brdt, Bud13, Bud31, C1qbp, Cactin, Casc3, Ccar2, Ccdc130, Cd2bp2, Cdc40, Cdc5l, Cdk12, Cdk13, Celf1, Celf2, Celf3, Celf4, Celf5, Celf6, Cir1, Cirbp, Clasrp, Clk1, Clk2, Clk3, Clk4, Clns1a, Clp1, Coil, Cpne1, Crnkl1, Cwc15, Cwc22, Cwc25, Cwf19l1, Cwf19l2, Dazap1, Dbr1, Dcps, Ddx1, Ddx17, …	FALSE	189.34741334194143	{Group13=5.182746852599972E-6}	[Rbm39, Sap18]	10.652591424218517	[Acin1, Celf2, Dhx15, Dhx9, Fus, Hnrnpa1, Hnrnpa2b1, Hnrnpa3, Hnrnpl, Hnrnpu, Khdrbs3, Rbmxl1, Rtcb, Sart3, Sf1, Sf3b3, Sfpq, Snrpd2, Tra2a]	89.34741334194143
Specific for Cluster #2	pyruvate metabolic process	pyruvate metabolic process	GO:0006090	GO:0006090	GO_BiologicalProcess-EBI-UniProt-GOA-ACAP-ARAP_08.05.2020_00h00		3.457127681043669E-5	0.0024545606535410053	[7]	[Group12]	8	6.349206447601318	{Group12=2.5456424282133588E-8}	[Dld, Gapdh, Hk1, Ldha, Mpc1, Mpi, Pdk3, Pkm]	[Actn3, Adpgk, Agxt, Aldoa, Aldoart1, Aldoart2, Aldob, Aldoc, App, Bpgm, Cbfa2t3, Ddit4, Dhtkd1, Dlat, Dld, Eif6, Eno1, Eno1b, Eno2, Eno3, Eno4, Entpd5, Ep300, Esrrb, Fbp1, Fbp2, Foxk1, Foxk2, Gale, Galk1, Galt, Gapdh, Gapdhs, Gck, Gm10358, Gm11214, Gm12117, Gm15294, Gm3839, Gpd1, Gpi1, H6pd, Hdac4, Hdac5, Hif1a, Hk1, Hk2, Hk3, Hkdc1, Hoga1, Htr2a, Htt, Ier3, Ifng, Igf1, Il3, Ins2, Insr, Jmjd8, K…	FALSE	172.59259252879627	{Group12=3.309335156677366E-7}	[Hk1, Mpc1]	27.40740665096534	[Dld, Gapdh, Ldha, Mpi, Pdk3, Pkm]	72.59259252879627
Specific for Cluster #2	proteasome core complex	proteasome core complex	GO:0005839	GO:0005839	GO_CellularComponent-EBI-UniProt-GOA-ACAP-ARAP_08.05.2020_00h00		7.989839449865199E-4	0.04314513302927207	[2, 3, 6]	[Group11]	3	15.789473533630371	{Group11=5.065403838668704E-4}	[Psma7, Psmb1, Psmb8]	[Psma1, Psma2, Psma3, Psma4, Psma5, Psma6, Psma7, Psma8, Psmb1, Psmb10, Psmb11, Psmb2, Psmb3, Psmb4, Psmb5, Psmb6, Psmb7, Psmb8, Psmb9]	FALSE	199.99999830511968	{Group11=0.0020261615354674814}	[]	0.0	[Psma7, Psmb1, Psmb8]	99.99999830511968
Specific for Cluster #2	spliceosomal complex	spliceosomal complex	GO:0005681	GO:0005681	GO_CellularComponent-EBI-UniProt-GOA-ACAP-ARAP_08.05.2020_00h00		3.182248743777825E-5	0.0022912190955200343	[3, 5, 6]	[Group13]	10	4.95049524307251	{Group13=4.318955710499976E-7}	[Dhx15, Hnrnpa1, Hnrnpa2b1, Hnrnpa3, Hnrnpu, Rbmxl1, Sf1, Sf3b3, Snrpd2, Tra2a]	[Aar2, Adar, Akap17b, Alyref, Alyref2, Api5, Aqr, Bcas2, Bud13, Bud31, Cactin, Casc3, Ccdc12, Ccdc130, Cdc40, Cdc5l, Cirbp, Crnkl1, Ctnnbl1, Cwc15, Cwc22, Cwc25, Cwc27, Cwf19l1, Cwf19l2, Ddx23, Ddx39b, Ddx41, Ddx5, Dhx15, Dhx16, Dhx32, Dhx35, Dhx38, Dhx40, Dhx8, Dqx1, Eftud2, Eif4a3, Eif4a3l1, Eif4a3l2, Ess2, Frg1, Gcfc2, Gemin2, Gm10352, Gm13695, Gm13697, Gm21677, Gm21693, Gm21704, Gm21708, Gm33…	FALSE	199.99999830511968	{Group13=5.182746852599972E-6}	[]	0.0	[Dhx15, Hnrnpa1, Hnrnpa2b1, Hnrnpa3, Hnrnpu, Rbmxl1, Sf1, Sf3b3, Snrpd2, Tra2a]	99.99999830511968
Specific for Cluster #2	mRNA binding	mRNA binding	GO:0003729	GO:0003729	GO_MolecularFunction-EBI-UniProt-GOA-ACAP-ARAP_08.05.2020_00h00		9.120427043120681E-6	6.931524552771717E-4	[5]	[Group13]	13	4.318936824798584	{Group13=4.318955710499976E-7}	[Celf2, Dhx9, Eif2s2, Fus, Hnrnpa0, Hnrnpa1, Hnrnpa2b1, Hnrnpa3, Hnrnpl, Hnrnpu, Khdrbs3, Rbmxl1, Sf1]	[1700017N19Rik, 4921511C20Rik, A1cf, Aco1, Ago2, Angel2, Apobec1, Aqr, Arc, Auh, B4galnt2, Boll, C1qbp, Calr, Carhsp1, Carm1, Cct5, Cdk9, Celf1, Celf2, Celf3, Celf4, Celf5, Celf6, Cirbp, Cluh, Cnbp, Copa, Cpeb1, Cpeb2, Cpeb3, Cpeb4, Cpsf1, Cpsf6, Cryz, Csdc2, Cstf2, Cstf2t, Cstf3, Dazap1, Dazl, Dcp1a, Dcp1b, Ddx3x, Ddx5, Ddx6, Denr, Dhfr, Dhx33, Dhx36, Dhx9, Dnd1, Dppa5a, Dppa5b, Dxo, Edc3, Eef1a…	FALSE	199.99999830511968	{Group13=5.182746852599972E-6}	[]	0.0	[Celf2, Dhx9, Eif2s2, Fus, Hnrnpa0, Hnrnpa1, Hnrnpa2b1, Hnrnpa3, Hnrnpl, Hnrnpu, Khdrbs3, Rbmxl1, Sf1]	99.99999830511968
Specific for Cluster #2	mRNA splicing, via spliceosome	mRNA splicing, via spliceosome	GO:0000398	GO:0000398	GO_BiologicalProcess-EBI-UniProt-GOA-ACAP-ARAP_08.05.2020_00h00		2.6056976380720927E-9	2.162729039599837E-7	[7, 8, 9, 10, 11]	[Group13]	17	6.0714287757873535	{Group13=4.318955710499976E-7}	[Acin1, Celf2, Dhx9, Hnrnpa1, Hnrnpa2b1, Hnrnpl, Hnrnpu, Khdrbs3, Rbm39, Rbmxl1, Sap18, Sart3, Sf1, Sf3b3, Sfpq, Snrpd2, Tra2a]	[4930595M18Rik, Aar2, Acin1, Akr1c6, Aqr, Bcas2, Bud13, Bud31, C1qbp, Cactin, Casc3, Cdc40, Cdc5l, Cdk13, Celf1, Celf2, Celf3, Celf4, Celf5, Celf6, Cirbp, Clns1a, Coil, Crnkl1, Cwc15, Cwc22, Cwc25, Cwf19l1, Cwf19l2, Dazap1, Dbr1, Dcps, Ddx17, Ddx20, Ddx23, Ddx39, Ddx39b, Ddx41, Ddx46, Ddx5, Dhx16, Dhx38, Dhx40, Dhx8, Dhx9, Dyrk1a, Eftud2, Eif4a3, Esrp1, Esrp2, Fam172a, Fmr1, Fxr1, Fxr2, Gcfc2, Ge…	FALSE	186.87943127414553	{Group13=5.182746852599972E-6}	[Rbm39, Sap18]	13.120566821418004	[Acin1, Celf2, Dhx9, Hnrnpa1, Hnrnpa2b1, Hnrnpl, Hnrnpu, Khdrbs3, Rbmxl1, Sart3, Sf1, Sf3b3, Sfpq, Snrpd2, Tra2a]	86.87943127414555
Specific for Cluster #2	regulation of alternative mRNA splicing, via spliceosome	regulation of alternative mRNA splicing, via spliceosome	GO:0000381	GO:0000381	GO_BiologicalProcess-EBI-UniProt-GOA-ACAP-ARAP_08.05.2020_00h00		6.323212944370991E-8	5.121802484940503E-6	[7, 8, 9, 10, 11, 12, 13]	[Group13]	9	11.688311576843262	{Group13=4.318955710499976E-7}	[Celf2, Hnrnpa1, Hnrnpl, Hnrnpu, Khdrbs3, Rbmxl1, Sap18, Sart3, Sf1]	[4930595M18Rik, Celf1, Celf2, Celf3, Celf4, Celf5, Celf6, Ddx17, Ddx5, Dyrk1a, Eif4a3, Fam172a, Fmr1, Fxr1, Fxr2, Hnrnpa1, Hnrnpl, Hnrnpu, Ik, Khdrbs1, Khdrbs2, Khdrbs3, Magoh, Magohb, Mbnl1, Mbnl2, Mbnl3, Myod1, Nova1, Nova2, Nsrp1, Ptbp1, Puf60, Qk, Rbfox1, Rbfox2, Rbfox3, Rbm10, Rbm11, Rbm15, Rbm15b, Rbm17, Rbm19, Rbm24, Rbm25, Rbm4, Rbm4b, Rbm5, Rbm7, Rbm8a, Rbm8a2, Rbmx, Rbmxl1, Rest, Rnps1,…	FALSE	187.5977645154524	{Group13=5.182746852599972E-6}	[Sap18]	12.40223418545496	[Celf2, Hnrnpa1, Hnrnpl, Hnrnpu, Khdrbs3, Rbmxl1, Sart3, Sf1]	87.5977645154524
Specific for Cluster #2	alternative mRNA splicing, via spliceosome	alternative mRNA splicing, via spliceosome	GO:0000380	GO:0000380	GO_BiologicalProcess-EBI-UniProt-GOA-ACAP-ARAP_08.05.2020_00h00		1.1433034245825007E-9	9.718079108951256E-8	[8, 9, 10, 11, 12]	[Group13]	11	12.359550476074219	{Group13=4.318955710499976E-7}	[Celf2, Dhx9, Hnrnpa1, Hnrnpl, Hnrnpu, Khdrbs3, Rbmxl1, Sap18, Sart3, Sf1, Sfpq]	[4930595M18Rik, Cdk13, Celf1, Celf2, Celf3, Celf4, Celf5, Celf6, Ddx17, Ddx5, Dhx9, Dyrk1a, Eif4a3, Esrp1, Esrp2, Fam172a, Fmr1, Fxr1, Fxr2, Hnrnpa1, Hnrnpl, Hnrnpm, Hnrnpu, Ik, Kdm1a, Khdrbs1, Khdrbs2, Khdrbs3, Magoh, Magohb, Mbnl1, Mbnl2, Mbnl3, Myod1, Nova1, Nova2, Nsrp1, Pqbp1, Ptbp1, Puf60, Qk, Rbfox1, Rbfox2, Rbfox3, Rbm10, Rbm11, Rbm15, Rbm15b, Rbm17, Rbm19, Rbm24, Rbm25, Rbm4, Rbm4b, Rbm5…	FALSE	189.82585211080047	{Group13=5.182746852599972E-6}	[Sap18]	10.174152365175233	[Celf2, Dhx9, Hnrnpa1, Hnrnpl, Hnrnpu, Khdrbs3, Rbmxl1, Sart3, Sf1, Sfpq]	89.82585211080047
Specific for Cluster #2	RNA splicing, via transesterification reactions with bulged adenosine as nucleophile	RNA splicing, via transesterification reactions with bulged adenosine as nucleophile	GO:0000377	GO:0000377	GO_BiologicalProcess-EBI-UniProt-GOA-ACAP-ARAP_08.05.2020_00h00		2.6056976380720927E-9	2.162729039599837E-7	[8, 9, 10]	[Group13]	17	6.0714287757873535	{Group13=4.318955710499976E-7}	[Acin1, Celf2, Dhx9, Hnrnpa1, Hnrnpa2b1, Hnrnpl, Hnrnpu, Khdrbs3, Rbm39, Rbmxl1, Sap18, Sart3, Sf1, Sf3b3, Sfpq, Snrpd2, Tra2a]	[4930595M18Rik, Aar2, Acin1, Akr1c6, Aqr, Bcas2, Bud13, Bud31, C1qbp, Cactin, Casc3, Cdc40, Cdc5l, Cdk13, Celf1, Celf2, Celf3, Celf4, Celf5, Celf6, Cirbp, Clns1a, Coil, Crnkl1, Cwc15, Cwc22, Cwc25, Cwf19l1, Cwf19l2, Dazap1, Dbr1, Dcps, Ddx17, Ddx20, Ddx23, Ddx39, Ddx39b, Ddx41, Ddx46, Ddx5, Dhx16, Dhx38, Dhx40, Dhx8, Dhx9, Dyrk1a, Eftud2, Eif4a3, Esrp1, Esrp2, Fam172a, Fmr1, Fxr1, Fxr2, Gcfc2, Ge…	FALSE	186.87943127414553	{Group13=5.182746852599972E-6}	[Rbm39, Sap18]	13.120566821418004	[Acin1, Celf2, Dhx9, Hnrnpa1, Hnrnpa2b1, Hnrnpl, Hnrnpu, Khdrbs3, Rbmxl1, Sart3, Sf1, Sf3b3, Sfpq, Snrpd2, Tra2a]	86.87943127414555
Specific for Cluster #2	RNA splicing, via transesterification reactions	RNA splicing, via transesterification reactions	GO:0000375	GO:0000375	GO_BiologicalProcess-EBI-UniProt-GOA-ACAP-ARAP_08.05.2020_00h00		2.6056976380720927E-9	2.162729039599837E-7	[7, 8, 9]	[Group13]	17	6.0714287757873535	{Group13=4.318955710499976E-7}	[Acin1, Celf2, Dhx9, Hnrnpa1, Hnrnpa2b1, Hnrnpl, Hnrnpu, Khdrbs3, Rbm39, Rbmxl1, Sap18, Sart3, Sf1, Sf3b3, Sfpq, Snrpd2, Tra2a]	[4930595M18Rik, Aar2, Acin1, Akr1c6, Aqr, Bcas2, Bud13, Bud31, C1qbp, Cactin, Casc3, Cdc40, Cdc5l, Cdk13, Celf1, Celf2, Celf3, Celf4, Celf5, Celf6, Cirbp, Clns1a, Coil, Crnkl1, Cwc15, Cwc22, Cwc25, Cwf19l1, Cwf19l2, Dazap1, Dbr1, Dcps, Ddx17, Ddx20, Ddx23, Ddx39, Ddx39b, Ddx41, Ddx46, Ddx5, Dhx16, Dhx38, Dhx40, Dhx8, Dhx9, Dyrk1a, Eftud2, Eif4a3, Esrp1, Esrp2, Fam172a, Fmr1, Fxr1, Fxr2, Gcfc2, Ge…	FALSE	186.87943127414553	{Group13=5.182746852599972E-6}	[Rbm39, Sap18]	13.120566821418004	[Acin1, Celf2, Dhx9, Hnrnpa1, Hnrnpa2b1, Hnrnpl, Hnrnpu, Khdrbs3, Rbmxl1, Sart3, Sf1, Sf3b3, Sfpq, Snrpd2, Tra2a]	86.87943127414555
Specific for Cluster #2	alkali metal ion binding	alkali metal ion binding	GO:0031420	GO:0031420	GO_MolecularFunction-EBI-UniProt-GOA-ACAP-ARAP_08.05.2020_00h00	alkali metal ion binding	9.619569139651295E-5	0.006252719940773342	[5]	[Group08]	4	16.0	{Group08=9.619569139651295E-5}	[Atp1b1, Pdxk, Pkm, Scn2a]	[Acat1, Adprh, Amelx, Atp1a1, Atp1a2, Atp1b1, Capn3, Drg1, Hdac4, Hdac5, Impa1, Kcna4, Kcnj1, Kcnj11, Kcnj3, Pdxk, Pklr, Pkm, Scn1a, Scn2a, Scn3a, Scn8a, Scn9a, Slc34a2, Tdg]	TRUE	172.59259252879627	{Group08=7.695655311721036E-4}	[Scn2a]	27.40740665096534	[Atp1b1, Pdxk, Pkm]	72.59259252879627
Specific for Cluster #2	DNA topoisomerase activity	DNA topoisomerase activity	GO:0003916	GO:0003916	GO_MolecularFunction-EBI-UniProt-GOA-ACAP-ARAP_08.05.2020_00h00	DNA topoisomerase activity	1.9081264432085367E-4	0.011639571303572073	[3]	[Group01]	3	25.0	{Group01=1.9081264432085367E-4}	[Dhx9, Hnrnpu, Top1]	[Dhx9, Gm960, Hnrnpu, Ncaph, Plscr1, Spo11, Top1, Top1mt, Top2a, Top2b, Top3a, Top3b]	TRUE	199.99999830511968	{Group01=9.540632216042684E-4}	[]	0.0	[Dhx9, Hnrnpu, Top1]	99.99999830511968
Specific for Cluster #2	double-stranded RNA binding	double-stranded RNA binding	GO:0003725	GO:0003725	GO_MolecularFunction-EBI-UniProt-GOA-ACAP-ARAP_08.05.2020_00h00	double-stranded RNA binding	1.594762463461276E-5	0.0011801242229613441	[5]	[Group03]	7	8.536585807800293	{Group03=1.594762463461276E-5}	[Cltc, Dhx15, Dhx9, Hmgb1, Hnrnpu, Hsp90ab1, Ilf2]	[Actn1, Adad1, Adad2, Adar, Adarb1, Adarb2, Ago1, Ago2, Ago3, Ago4, Aptx, Cltc, Ddx1, Ddx21, Ddx3x, Ddx58, Ddx60, Dgcr8, Dhx15, Dhx30, Dhx33, Dhx36, Dhx58, Dhx9, Dicer1, Drosha, Dus2, Eif2ak2, Eif4a1, Eif4b, Elavl1, Fmr1, Fxr1, Hmgb1, Hnrnpu, Hsp90ab1, Hspd1, Ifih1, Ilf2, Ilf3, Lsm14a, Mbnl1, Mrpl44, Msn, Mtdh, Myh4, Oas1a, Oas1b, Oas1c, Oas1d, Oas1e, Oas1f, Oas1g, Oas1h, Oas2, Oas3, Oasl1, Oasl2…	TRUE	199.99999830511968	{Group03=1.7542387098074035E-4}	[]	0.0	[Cltc, Dhx15, Dhx9, Hmgb1, Hnrnpu, Hsp90ab1, Ilf2]	99.99999830511968
Specific for Cluster #2	histone deacetylase complex	histone deacetylase complex	GO:0000118	GO:0000118	GO_CellularComponent-EBI-UniProt-GOA-ACAP-ARAP_08.05.2020_00h00	histone deacetylase complex	7.054470918457782E-4	0.0387995900515178	[3, 6, 7, 8]	[Group00]	5	6.94444465637207	{Group00=7.054470918457782E-4}	[Anp32e, Hint1, Mta1, Ruvbl1, Sap18]	[Actr6, Anp32e, Brd8, Brms1, Brms1l, Cbx5, Chd3, Chd4, Chd5, Csnk2a1, Dmap1, Dnttip1, Elmsan1, Ep400, Gatad2a, Gatad2b, Get1, Hdac1, Hdac1-ps, Hdac10, Hdac11, Hdac2, Hdac3, Hdac4, Hdac5, Hdac6, Hdac7, Hdac8, Hdac9, Hey2, Hint1, Hr, Ing2, Ing3, Kat5, Mbd2, Mbd3, Mecom, Morf4l1, Mta1, Mta2, Mta3, Ncor1, Ncor2, Nrip1, Phf12, Phf21a, Rbbp4, Rbbp7, Rere, Ruvbl1, Ruvbl2, Sall1, Sap130, Sap18, Sap30, Sa…	TRUE	177.93240525411042	{Group00=0.0021163412755373346}	[Sap18]	22.06759375524382	[Anp32e, Hint1, Mta1, Ruvbl1]	77.93240525411042
Specific for Cluster #2	methylosome	methylosome	GO:0034709	GO:0034709	GO_CellularComponent-EBI-UniProt-GOA-ACAP-ARAP_08.05.2020_00h00	methylosome	1.9081264432085367E-4	0.011639571303572073	[3, 5]	[Group05]	3	25.0	{Group05=1.9081264432085367E-4}	[Erh, Prmt1, Snrpd2]	[Clns1a, Erh, Prmt1, Prmt5, Snrpb, Snrpd1, Snrpd2, Snrpd3, Snrpe, Snrpf, Snrpg, Wdr77]	TRUE	199.99999830511968	{Group05=9.540632216042684E-4}	[]	0.0	[Erh, Prmt1, Snrpd2]	99.99999830511968
Specific for Cluster #2	myosin binding	myosin binding	GO:0017022	GO:0017022	GO_MolecularFunction-EBI-UniProt-GOA-ACAP-ARAP_08.05.2020_00h00	myosin binding	9.420248752737751E-5	0.006311566664334293	[4]	[Group04]	6	8.0	{Group04=9.420248752737751E-5}	[Fus, Lmtk2, Myl12b, Rab14, Stxbp5, Taok1]	[4430402I18Rik, Actc1, Adgrv1, Ampd1, Arfgef1, Arfgef2, Axl, Cald1, Coro1a, Cxcr4, Dmd, Fus, Fxyd1, Gcsam, Gipc1, Gria1, Gsn, Hap1, Iqgap3, Kirrel, Lamtor2, Larp6, Limch1, Llgl1, Llgl2, Lmtk2, Mlph, Mybpc3, Myl12b, Myl9, Mylk2, Myo19, Myoc, Myrip, Nkd2, Npc1l1, Nphs1, Pdlim2, Pycard, Rab10, Rab11a, Rab11b, Rab14, Rab25, Rab27a, Rab27b, Rab39b, Rab3a, Rab3b, Rab3c, Rab3d, Rab6a, Rab6b, Rab8a, Rala…	TRUE	199.99999830511968	{Group04=8.478223877463975E-4}	[]	0.0	[Fus, Lmtk2, Myl12b, Rab14, Stxbp5, Taok1]	99.99999830511968
Specific for Cluster #2	positive regulation of protein binding	positive regulation of protein binding	GO:0032092	GO:0032092	GO_BiologicalProcess-EBI-UniProt-GOA-ACAP-ARAP_08.05.2020_00h00	positive regulation of protein binding	5.61413073238529E-4	0.031439132101357625	[5]	[Group09]	6	5.769230842590332	{Group09=0.0016166583495974291}	[Amfr, Gsk3b, Hsp90ab1, Pin1, Ralb, Ufl1]	[Abl1, Abl2, Ace, Actr3, Add1, Add2, Agrn, Aktip, Amfr, Anxa2, Apoe, App, Arhgef7, Arrb1, B2m, Bambi, Bdnf, Bmp2, Bmp4, Cald1, Caprin2, Cav1, Cdk5, Cldn5, Csf3, Cthrc1, Dact1, Derl1, Dtx3l, Eif2ak3, Ep300, Epb41, Epb41l5, Epha4, Ephb6, Fam220a, Fkbp1a, Flot1, Gcg, Gcm2, Gsk3b, Hfe, Hip1r, Hipk2, Hoxa3, Hsf1, Hsp90ab1, Hspa4, Ide, Krit1, Lfng, Lrp1, Lrrk2, Map1lc3b, Mapre1, Mapre3, Mark3, Men1, Mf…	TRUE	181.53078153101285	{Group09=0.0016166583495974291}	[Ralb]	18.469217363507788	[Amfr, Gsk3b, Hsp90ab1, Pin1, Ufl1]	81.53078153101286
Specific for Cluster #2	region of cytosol	region of cytosol	GO:0099522	GO:0099522	GO_CellularComponent-EBI-UniProt-GOA-ACAP-ARAP_08.05.2020_00h00	region of cytosol	4.829501594185772E-5	0.003284061084046325	[3, 4]	[Group06]	5	12.195121765136719	{Group06=4.829501594185772E-5}	[Anks1b, Ctbp2, Hnrnpa2b1, Pin1, Stxbp5]	[Aldoc, Anks1b, Baiap2, Calb1, Camk2a, Ctbp2, Dag1, Dbn1, Dnajb1, Eif4a3, Eif4e, Eif4ebp1, Fbxo45, Fmr1, Hap1, Hnrnpa2b1, Hnrnpab, Homer1, Hspa8, Htt, Lrrk2, Marcksl1, Mtor, Ncs1, Nedd4, Pin1, Plcb3, Ppfia2, Ppp3cc, Prkca, Prkcb, Prkcd, Prkce, Prkcg, Pten, Rims3, Sh3gl2, Slc6a4, Sncb, Stxbp5, Trim9]	TRUE	177.93240525411042	{Group06=4.829501594185772E-4}	[Ctbp2]	22.06759375524382	[Anks1b, Hnrnpa2b1, Pin1, Stxbp5]	77.93240525411042
Specific for Cluster #2	regulation of mRNA splicing, via spliceosome	regulation of mRNA splicing, via spliceosome	GO:0048024	GO:0048024	GO_BiologicalProcess-EBI-UniProt-GOA-ACAP-ARAP_08.05.2020_00h00	regulation of mRNA splicing, via spliceosome	3.063924534955496E-10	2.6962535907608365E-8	[6, 7, 8, 9, 10, 11, 12]	[Group13]	13	10.399999618530273	{Group13=4.318955710499976E-7}	[Acin1, Celf2, Hnrnpa1, Hnrnpa2b1, Hnrnpl, Hnrnpu, Khdrbs3, Rbm39, Rbmxl1, Sap18, Sart3, Sf1, Tra2a]	[4930595M18Rik, Acin1, Akr1c6, C1qbp, Celf1, Celf2, Celf3, Celf4, Celf5, Celf6, Cirbp, Dazap1, Ddx17, Ddx5, Dyrk1a, Eif4a3, Fam172a, Fmr1, Fxr1, Fxr2, Gja1, Gm10352, Gm21677, Gm21693, Gm21704, Gm21708, Gm3376, Gm4064, Gm7324, Hmx2, Hnrnpa1, Hnrnpa2b1, Hnrnpk, Hnrnpl, Hnrnpu, Hspa8, Ik, Jmjd6, Khdrbs1, Khdrbs2, Khdrbs3, Larp7, Lmntd2, Magoh, Magohb, Mbnl1, Mbnl2, Mbnl3, Mettl16, Myod1, Ncbp1, Ncl,…	TRUE	182.9230722794805	{Group13=5.182746852599972E-6}	[Rbm39, Sap18]	17.076921664321215	[Acin1, Celf2, Hnrnpa1, Hnrnpa2b1, Hnrnpl, Hnrnpu, Khdrbs3, Rbmxl1, Sart3, Sf1, Tra2a]	82.92307227948051
Specific for Cluster #2	ribonucleoprotein complex assembly	ribonucleoprotein complex assembly	GO:0022618	GO:0022618	GO_BiologicalProcess-EBI-UniProt-GOA-ACAP-ARAP_08.05.2020_00h00	ribonucleoprotein complex assembly	9.444351957482105E-5	0.0062332722919381895	[5, 6, 7]	[Group10]	9	4.838709831237793	{Group10=1.2508762275425668E-4}	[Celf2, Dhx29, Dhx9, Eif2s2, Hsp90ab1, Rbmxl1, Ruvbl1, Sart3, Snrpd2]	[Aar2, Abt1, Adar, Ago1, Ago2, Ago3, Ago4, Atm, Atr, Bop1, Brix1, Cdc73, Celf1, Celf2, Celf3, Celf4, Celf5, Celf6, Clns1a, Clp1, Coil, Cpsf6, Cpsf7, Crnkl1, Ddx20, Ddx28, Ddx39b, Denr, Dhx29, Dhx30, Dhx9, Dicer1, Eif2d, Eif2s2, Eif2s3x, Eif2s3y, Eif3a, Eif3b, Eif3c, Eif3d, Eif3e, Eif3f, Eif3g, Eif3h, Eif3i, Eif3j1, Eif3j2, Eif3k, Eif3l, Eif3m, Eif5, Eif6, Eral1, Fastkd2, Gcfc2, Gemin2, Gemin4, Ge…	TRUE	187.5977645154524	{Group10=8.756133592797968E-4}	[Dhx29]	12.40223418545496	[Celf2, Dhx9, Eif2s2, Hsp90ab1, Rbmxl1, Ruvbl1, Sart3, Snrpd2]	87.5977645154524
Specific for Cluster #2	ribose phosphate biosynthetic process	ribose phosphate biosynthetic process	GO:0046390	GO:0046390	GO_BiologicalProcess-EBI-UniProt-GOA-ACAP-ARAP_08.05.2020_00h00	ribose phosphate biosynthetic process	2.7335028026014476E-6	2.1321321860291292E-4	[5, 6]	[Group12]	11	5.820106029510498	{Group12=2.5456424282133588E-8}	[Ampd2, Aprt, Atp5h, Atp5l, Dld, Mpc1, Pdk3, Pkm, Prpsap2, Pygl, Stoml2]	[Acaca, Acacb, Acat1, Acly, Acot7, Acsl1, Acsl4, Acsl5, Acsl6, Acss1, Acss2, Adcy1, Adcy10, Adcy2, Adcy3, Adcy4, Adcy5, Adcy6, Adcy7, Adcy8, Adcy9, Adk, Adora2b, Adsl, Adss, Adssl1, Ak1, Ak2, Ak3, Ak4, Ak6, Ak9, Aldoa, Ampd1, Ampd2, Ampd3, Aprt, Atic, Atp5a1, Atp5b, Atp5c1, Atp5d, Atp5e, Atp5g1, Atp5g2, Atp5g3, Atp5h, Atp5j, Atp5j2, Atp5k, Atp5l, Atp5o, Atp5pb, Atpsckmt, Bcl2l1, COX2, Cad, Cgct, …	TRUE	170.18800094642882	{Group12=3.309335156677366E-7}	[Mpc1, Prpsap2, Stoml2]	29.81199450334109	[Ampd2, Aprt, Atp5h, Atp5l, Dld, Pdk3, Pkm, Pygl]	70.18800094642883
Specific for Cluster #2	ubiquitin-specific protease binding	ubiquitin-specific protease binding	GO:1990381	GO:1990381	GO_MolecularFunction-EBI-UniProt-GOA-ACAP-ARAP_08.05.2020_00h00	ubiquitin-specific protease binding	7.989839449865199E-4	0.04314513302927207	[5]	[Group02]	3	15.789473533630371	{Group02=7.989839449865199E-4}	[Amfr, Cltc, Sart3]	[Amfr, Bag6, Chmp3, Cltc, Derl1, Derl2, Derl3, Marchf6, Park7, Pdzd3, Prkn, Pten, Rad23a, Sart3, Selenos, Spata2, Sumo1, Syvn1, Vcp]	TRUE	199.99999830511968	{Group02=0.0015979678899730398}	[]	0.0	[Amfr, Cltc, Sart3]	99.99999830511968

## Sheet: P15 Hippocampus Proteomics
P15 Hippocampus Proteomics
Cluster	shared name	name	UNIQUE_ID	GOID	Ontology Source	GOTerm	Term Pvalue	Term Pvalue Corrected with Bonferroni step down	GOLevels	GOGroups	Nr. Genes	%Associated Genes	Group Pvalue	Associated Genes Found	All Associated Genes	OverViewTerm	%Genes Cluster #	Group Pvalue Corretec with Bonferroni step down	Genes Cluster #1	%Genes Cluster #1	Genes Cluster #2	%Genes Cluster #2
None Specific Cluster	COPII-coated ER to Golgi transport vesicle	COPII-coated ER to Golgi transport vesicle	GO:0030134	GO:0030134	GO_CellularComponent-EBI-UniProt-GOA-ACAP-ARAP_08.05.2020_00h00		3.889034721253525E-4	0.022556401383270443	[5, 6, 7, 8]	[Group11]	5	7.936507701873779	{Group11=9.270834546494118E-7}	[Lman1, Pdcd6, Pef1, Sec13, Uso1]	[App, Cplx3, Ddhd2, Ecpas, Ergic1, Ergic2, Ergic3, Gm10698, Golga2, Gosr2, Ier3ip1, Ilf2, Klhl12, Klhl21, Lman1, Lman1l, Lman2, Lman2l, Pcsk9, Pdcd6, Pef1, Sar1a, Sar1b, Scap, Sec13, Sec16a, Sec16b, Sec22b, Sec23a, Sec23b, Sec23ip, Sec24a, Sec24b, Sec24c, Sec24d, Sec31a, Sec31b, Srebf1, Srebf2, Stx17, Tex261, Ticam2, Tmed1, Tmed10, Tmed11, Tmed2, Tmed3, Tmed4, Tmed5, Tmed6, Tmed7, Tmed9, Tom1l2, …	FALSE	50.0	{Group11=1.019791800114353E-5}	[Lman1, Pef1, Uso1]	55.125722854126394	[Pdcd6, Sec13]	44.87427455109248
None Specific Cluster	endoplasmic reticulum to Golgi vesicle-mediated transport	endoplasmic reticulum to Golgi vesicle-mediated transport	GO:0006888	GO:0006888	GO_BiologicalProcess-EBI-UniProt-GOA-ACAP-ARAP_08.05.2020_00h00		3.0074244050884865E-5	0.0021352713276128255	[4, 5, 6]	[Group11]	8	6.504065036773682	{Group11=9.270834546494118E-7}	[Htt, Lman1, Mia3, Nrbp2, Pdcd6, Pef1, Sec13, Uso1]	[0610009B22Rik, Ank1, Arcn1, Arf1, Bcap29, Bcap31, Bet1, Cnih4, Cog3, Copa, Copb1, Copb2, Cope, Copg1, Copg2, Cplx3, Creb3l2, Cul3, Ddhd2, Ergic1, Ergic2, Ergic3, Erp29, Gas1, Gm10698, Golga2, Gosr1, Gosr2, Htt, Hyou1, Ier3ip1, Ilf2, Insig1, Kdelr1, Kdelr2, Kdelr3, Klhl12, Klhl21, Lman1, Lman1l, Lman2, Lman2l, Lmf1, Lrrk2, Mapk15, Mia2, Mia3, Mppe1, Nrbp1, Nrbp2, Pdcd6, Pef1, Pgap1, Preb, Rab1a, …	FALSE	50.0	{Group11=1.019791800114353E-5}	[Lman1, Mia3, Nrbp2, Pef1, Uso1]	57.715677461692316	[Htt, Pdcd6, Sec13]	42.28432971037171
None Specific Cluster	filopodium assembly	filopodium assembly	GO:0046847	GO:0046847	GO_BiologicalProcess-EBI-UniProt-GOA-ACAP-ARAP_08.05.2020_00h00	filopodium assembly	6.334577680671832E-4	0.03293980393949353	[7]	[Group04]	5	7.142857074737549	{Group04=6.334577680671832E-4}	[Dmtn, Fxr2, Nrxn1, Rala, Ttyh1]	[Abitram, Actr3, Agrn, Arap1, Arf6, Arhgap44, Arhgef4, Arpc2, Bcas3, Capzb, Ccl21a, Ccr7, Cdc42, Cln3, Crmp1, Dbn1, Dmtn, Dnm3, Dock11, Dpysl3, Espn, Ezr, Fgd1, Fgd2, Fgd3, Fgd4, Fmr1, Fnbp1l, Fscn1, Fxr1, Fxr2, Gap43, Gpm6a, Itga6, Itgb4, Mien1, Myo10, Myo3a, Myo3b, Neurl1a, Nlgn1, Nrp1, Nrxn1, Palm, Plppr5, Ppp1r16b, Ppp1r9a, Ppp1r9b, Prkcd, Prkcq, Rab17, Rab3ip, Rab5a, Rala, Rhoq, Ripor2, S1pr…	TRUE	50.0	{Group04=0.002533831072268733}	[Fxr2, Nrxn1, Rala]	55.125722854126394	[Dmtn, Ttyh1]	44.87427455109248
None Specific Cluster	positive regulation of protein localization to cell periphery	positive regulation of protein localization to cell periphery	GO:1904377	GO:1904377	GO_BiologicalProcess-EBI-UniProt-GOA-ACAP-ARAP_08.05.2020_00h00	positive regulation of protein localization to cell periphery	5.928957749565247E-4	0.031423476072695807	[4, 5, 6, 7]	[Group07]	5	7.246376991271973	{Group07=5.928957749565247E-4}	[Gnai1, Nrxn1, Pdpk1, Sqstm1, Zdhhc5]	[Acsl3, Actr3, Agr2, Akap5, Akt1, Arf6, Arhgef16, Atp2b4, Cacng2, Cib1, Clip3, Cln3, Cnpy4, Cnst, Commd1, Dlg1, Dpp10, Dpp6, Efcab7, Egfr, Epb41, Epb41l2, Epha2, Epha3, Ephb2, Ezr, Gnai1, Gper1, Gpsm2, Itga3, Itgb1, Kcnj11, Kif5b, Lgals3, Lrp1, Myo5a, Myo5b, Nkd2, Nrxn1, Numa1, Pdpk1, Pgrmc1, Pls1, Ppp1r9b, Prkci, Prnp, Ptpn9, Rab11a, Rab11fip2, Rack1, Ramp3, Rangrf, Rer1, Rhog, Sorbs1, Sptbn1, S…	TRUE	50.0	{Group07=0.0029644788747826235}	[Nrxn1, Pdpk1, Sqstm1]	55.125722854126394	[Gnai1, Zdhhc5]	44.87427455109248
None Specific Cluster	vesicle docking	vesicle docking	GO:0048278	GO:0048278	GO_BiologicalProcess-EBI-UniProt-GOA-ACAP-ARAP_08.05.2020_00h00	vesicle docking	4.185235006729098E-4	0.023855839538355857	[3, 4, 5]	[Group05]	5	7.8125	{Group05=4.185235006729098E-4}	[Exoc6b, Rab12, Stx6, Uso1, Vps33b]	[Bloc1s6, Bves, Camk2a, Cav2, Cep83, Cftr, Cln3, Ctbp2, Exoc4, Exoc6, Exoc6b, Kcnb1, Ncam1, Ndrg4, Nsf, Plek, Ppfia3, Rab10, Rab12, Rab13, Rab15, Rab3a, Rab3b, Rab3c, Rab3d, Rab8a, Rab8b, Ralb, Rims1, Rims2, Scfd1, Scfd2, Septin5, Stx11, Stx12, Stx16, Stx17, Stx19, Stx1a, Stx1b, Stx2, Stx3, Stx4a, Stx5a, Stx6, Stx7, Stx8, Stxbp1, Stxbp2, Stxbp3, Syde1, Syt1, Sytl2, Unc13a, Unc13b, Unc13c, Uso1, V…	TRUE	50.0	{Group05=0.0029296645047103683}	[Exoc6b, Stx6, Uso1]	55.125722854126394	[Rab12, Vps33b]	44.87427455109248
Specific for Cluster #1	intrinsic component of synaptic vesicle membrane	intrinsic component of synaptic vesicle membrane	GO:0098563	GO:0098563	GO_CellularComponent-EBI-UniProt-GOA-ACAP-ARAP_08.05.2020_00h00		4.828346830697634E-4	0.02703874225190675	[4, 5, 6, 7, 8, 9, 10, 11]	[Group10]	5	7.5757575035095215	{Group10=1.814221808250856E-4}	[Ptprn2, Slc32a1, Slc6a9, Stx6, Synpr]	[Atp6v0a1, Atp6v1g2, Atp8a1, Clcn3, Cplx3, Dnajc5, Gabra2, Lamp1, Mal2, Oprd1, Oprk1, Ptpn11, Ptprn2, Ptprs, Rab10, Rab11b, Rab14, Rab26, Rab27b, Rab2a, Rab35, Rab3a, Rab3b, Rab3c, Rab4a, Rab4b, Rab5a, Rab5b, Rab5c, Rab7, Scamp1, Scamp5, Slc10a4, Slc17a6, Slc17a7, Slc17a8, Slc18a2, Slc18a3, Slc30a3, Slc32a1, Slc6a17, Slc6a9, Stx12, Stx16, Stx1a, Stx6, Stx7, Sv2a, Sv2b, Sv2c, Syn1, Syngr1, Synpr, …	FALSE	76.6129045345037	{Group10=0.0016327996274257705}	[Ptprn2, Slc32a1, Slc6a9, Stx6]	76.6129045345037	[Synpr]	23.38709817013728
Specific for Cluster #1	cellular response to calcium ion	cellular response to calcium ion	GO:0071277	GO:0071277	GO_BiologicalProcess-EBI-UniProt-GOA-ACAP-ARAP_08.05.2020_00h00		2.4902454820021225E-4	0.015688546536613373	[6]	[Group08]	6	6.741572856903076	{Group08=7.108387289567161E-7}	[Dmtn, Hspa5, Mcoln1, Mef2c, Nrxn1, Rasgrp2]	[Acer1, Adcy1, Adcy8, Add1, Adgrv1, Akr1c18, Alox15, Alox5ap, Asph, Braf, Braf-rs1, Cacybp, Capn3, Carf, Chp2, Clic4, Cpne1, Cpne2, Cpne3, Cpne4, Cpne5, Cpne6, Cpne7, Cpne8, Cpne9, Crhbp, Crip2, Crp, Dmtn, Dpep1, Ect2, Edn1, Eef2k, Endog, Fos, Fosb, Fus, Gpld1, Guca1a, Hpca, Hspa5, Iqgap1, Itpkb, Jun, Junb, Jund, Kcnh1, Krt10, Lce1d, Lgmn, Mcoln1, Mef2a, Mef2c, Mylk, Ncstn, Neurod2, Nfatc3, Nlgn1…	FALSE	80.37224829139423	{Group08=8.530064747480594E-6}	[Hspa5, Mcoln1, Mef2c, Nrxn1, Rasgrp2]	80.37224829139423	[Dmtn]	19.627749892698006
Specific for Cluster #1	regulation of neuron projection regeneration	regulation of neuron projection regeneration	GO:0070570	GO:0070570	GO_BiologicalProcess-EBI-UniProt-GOA-ACAP-ARAP_08.05.2020_00h00		6.245363558132916E-5	0.0041219399483677244	[4, 5, 6, 7, 8, 9, 10, 11, 12]	[Group09]	5	11.627906799316406	{Group09=8.167939881525415E-4}	[Cers2, Map4k4, Rgma, Rtn4, Stk24]	[Adam17, Braf, Braf-rs1, Cers2, Cntf, D130043K22Rik, Epha4, Fkbp1b, Flna, Gm44505, Grn, Hgf, Igf1r, Inpp5f, Klf4, Klk1b8, Klk8, Kremen1, Lrig2, Lrp1, Map2k1, Map2k2, Map4k4, Mif, Ndel1, Neo1, Ntrk3, Ocm, Omg, Prrx1, Pten, Ptn, Ptprf, Ptprs, Rgma, Rtn4, Rtn4r, Rtn4rl1, Scarf1, Stk24, Thy1, Tnr, Xylt1]	FALSE	76.6129045345037	{Group09=0.0024503819644576246}	[Cers2, Map4k4, Rtn4, Stk24]	76.6129045345037	[Rgma]	23.38709817013728
Specific for Cluster #1	neuron projection regeneration	neuron projection regeneration	GO:0031102	GO:0031102	GO_BiologicalProcess-EBI-UniProt-GOA-ACAP-ARAP_08.05.2020_00h00		8.167939881525415E-4	0.04165649339577961	[4, 6, 7, 9, 10, 11]	[Group09]	5	6.756756782531738	{Group09=8.167939881525415E-4}	[Cers2, Map4k4, Rgma, Rtn4, Stk24]	[Adam17, Adm, Apod, Bcl2, Bex1, Bex2, Braf, Braf-rs1, Cers2, Cntf, Ctnna1, D130043K22Rik, Dag1, Dhfr, Epha4, Fas, Fkbp1b, Flna, Folr1, Gap43, Gfap, Gm44505, Grn, Hgf, Igf1r, Inpp5f, Isl1, Jak2, Jam3, Jun, Klf4, Klk1b8, Klk8, Kremen1, Lamb2, Lamc1, Lrig2, Lrp1, Mag, Map1b, Map2k1, Map2k2, Map4k4, Mapk8ip3, Matn2, Mif, Mmp2, Mtr, Ndel1, Nefh, Nefl, Neo1, Nrep, Ntrk3, Ocm, Omg, Prrx1, Pten, Ptn, Ptp…	FALSE	76.6129045345037	{Group09=0.0024503819644576246}	[Cers2, Map4k4, Rtn4, Stk24]	76.6129045345037	[Rgma]	23.38709817013728
Specific for Cluster #1	amino acid:cation symporter activity	amino acid:cation symporter activity	GO:0005416	GO:0005416	GO_BiologicalProcess-EBI-UniProt-GOA-ACAP-ARAP_08.05.2020_00h00		9.461847005334668E-4	0.046363050326139875	[7, 8, 9, 10, 11]	[Group10]	3	15.0	{Group10=1.814221808250856E-4}	[Slc32a1, Slc6a11, Slc6a9]	[Slc1a1, Slc1a2, Slc1a3, Slc1a6, Slc32a1, Slc36a1, Slc36a2, Slc36a3, Slc38a1, Slc38a2, Slc6a1, Slc6a11, Slc6a12, Slc6a13, Slc6a15, Slc6a2, Slc6a5, Slc6a6, Slc6a8, Slc6a9]	FALSE	99.99999717578555	{Group10=0.0016327996274257705}	[Slc32a1, Slc6a11, Slc6a9]	99.99999717578555	[]	0.0
Specific for Cluster #1	dendritic spine morphogenesis	dendritic spine morphogenesis	GO:0060997	GO:0060997	GO_BiologicalProcess-EBI-UniProt-GOA-ACAP-ARAP_08.05.2020_00h00	dendritic spine morphogenesis	0.03782331822822549	0.03782331822822549	[4, 5, 6, 7, 8, 9, 10, 11, 12, 13]	[Group06]	3	4.0	{Group06=0.03782331822822549}	[Afdn, Caprin1, Ppfia2]	[Abi2, Actr2, Actr3, Adam10, Afdn, Arc, Arhgap33, Arhgap44, Baiap2, Bhlhb9, Camk2b, Caprin1, Caprin2, Cask, Cdc42, Cdk5, Cdk5r1, Cfl1, Ctnnd2, Cttn, Cux2, Dbn1, Dbnl, Dhx36, Dlg4, Dnm1l, Dnm3, Dock10, Dtnbp1, Dvl1, Eef2k, Efna1, Epha4, Epha5, Ephb1, Ephb2, Ephb3, Hcls1, Hdac6, Itpka, Kalrn, Kif1a, Lrp8, Lrrk2, Lzts3, Mfn1, Myo5b, Ngef, Nlgn1, Nlgn3, Opa1, Pafah1b1, Pak3, Pdlim5, Ppfia2, Ppp1r9a, …	TRUE	99.99999717578555	{Group06=0.03782331822822549}	[Afdn, Caprin1, Ppfia2]	99.99999717578555	[]	0.0
Specific for Cluster #1	endoplasmic reticulum organization	endoplasmic reticulum organization	GO:0007029	GO:0007029	GO_BiologicalProcess-EBI-UniProt-GOA-ACAP-ARAP_08.05.2020_00h00	endoplasmic reticulum organization	9.78288543988436E-4	0.04695785011144493	[5]	[Group02]	5	6.49350643157959	{Group02=9.78288543988436E-4}	[Htt, Lman1, Mia3, Rtn4, Shtn1]	[Arl6ip1, Arsa, Atl1, Atl2, Atl3, Bag6, Bnip1, Cacna1s, Casq1, Cav2, Ccdc47, Col4a3bp, Cplx3, Eif2ak3, Esyt1, Esyt2, Esyt3, Gak, Get1, Get4, Gm10698, Gramd2, Grhl3, Htt, Jagn1, Lman1, Lman1l, Lman2, Lman2l, Lnpk, Lrrk2, Mapk15, Mia3, Mospd3, Myo5a, Pex5, Polr2m, Rab10, Rab18, Rab3gap1, Rab3gap2, Reep1, Reep2, Reep3, Reep4, Reep5, Reep6, Rnf112, Rtn3, Rtn4, Sec16a, Sec16b, Sec31a, Sec31b, Sec61a1,…	TRUE	76.6129045345037	{Group02=0.001956577087976872}	[Lman1, Mia3, Rtn4, Shtn1]	76.6129045345037	[Htt]	23.38709817013728
Specific for Cluster #1	inner mitochondrial membrane organization	inner mitochondrial membrane organization	GO:0007007	GO:0007007	GO_BiologicalProcess-EBI-UniProt-GOA-ACAP-ARAP_08.05.2020_00h00	inner mitochondrial membrane organization	3.3518589278241326E-4	0.020111153566944796	[6, 7]	[Group01]	4	11.764705657958984	{Group01=3.3518589278241326E-4}	[Bax, Chchd3, Immt, Timm13]	[Adck1, Afg3l1, Afg3l2, Agk, Apoo, Apoo-ps, Apool, Bax, Chchd10, Chchd3, Chchd6, Dnajc11, Fam92a, Immt, Letm1, Maip1, Micos13, Myc, Ndufa13, Nkx3-1, Oma1, Opa1, Pink1, Romo1, Samm50, Taz, Timm10, Timm13, Timm22, Timm29, Timm9, Tmem11, Uqcc3, Wwtr1]	TRUE	71.0723211791964	{Group01=0.002681487142259306}	[Bax, Chchd3, Immt]	71.0723211791964	[Timm13]	28.92768283527325
Specific for Cluster #1	integral component of synaptic vesicle membrane	integral component of synaptic vesicle membrane	GO:0030285	GO:0030285	GO_CellularComponent-EBI-UniProt-GOA-ACAP-ARAP_08.05.2020_00h00	integral component of synaptic vesicle membrane	9.639761933632535E-5	0.006265845256861148	[5, 6, 7, 8, 9, 10, 11, 12]	[Group10]	5	10.638298034667969	{Group10=1.814221808250856E-4}	[Ptprn2, Slc32a1, Slc6a9, Stx6, Synpr]	[Atp6v0a1, Atp6v1g2, Atp8a1, Clcn3, Gabra2, Lamp1, Mal2, Oprd1, Oprk1, Ptpn11, Ptprn2, Ptprs, Scamp1, Scamp5, Slc10a4, Slc17a6, Slc17a7, Slc17a8, Slc18a2, Slc18a3, Slc30a3, Slc32a1, Slc6a17, Slc6a9, Stx12, Stx16, Stx1a, Stx6, Stx7, Sv2a, Sv2b, Sv2c, Syngr1, Synpr, Syp, Sypl, Syt1, Syt11, Syt2, Syt9, Tmem163, Vamp1, Vamp2, Vamp3, Vamp4, Vamp7, Wfs1]	TRUE	76.6129045345037	{Group10=0.0016327996274257705}	[Ptprn2, Slc32a1, Slc6a9, Stx6]	76.6129045345037	[Synpr]	23.38709817013728
Specific for Cluster #1	negative regulation of neuron projection regeneration	negative regulation of neuron projection regeneration	GO:0070571	GO:0070571	GO_BiologicalProcess-EBI-UniProt-GOA-ACAP-ARAP_08.05.2020_00h00	negative regulation of neuron projection regeneration	3.1445514536300016E-5	0.002201186017541001	[3, 4, 5, 6, 7, 8, 9, 10, 11, 12, 13]	[Group09]	4	21.052631378173828	{Group09=8.167939881525415E-4}	[Cers2, Map4k4, Rgma, Rtn4]	[Cers2, D130043K22Rik, Epha4, Inpp5f, Klk1b8, Klk8, Kremen1, Lrig2, Map4k4, Neo1, Pten, Ptprs, Rgma, Rtn4, Rtn4r, Rtn4rl1, Thy1, Tnr, Xylt1]	TRUE	71.0723211791964	{Group09=0.0024503819644576246}	[Cers2, Map4k4, Rtn4]	71.0723211791964	[Rgma]	28.92768283527325
Specific for Cluster #1	response to calcium ion	response to calcium ion	GO:0051592	GO:0051592	GO_BiologicalProcess-EBI-UniProt-GOA-ACAP-ARAP_08.05.2020_00h00	response to calcium ion	7.108387289567161E-7	5.331290467175371E-5	[5]	[Group08]	11	6.707316875457764	{Group08=7.108387289567161E-7}	[Dmtn, Fgg, Hspa5, Htt, Mcoln1, Mef2c, Nrxn1, Pdcd6, Pef1, Rasgrp2, Sparc]	[Aanat, Acer1, Adam9, Adcy1, Adcy8, Add1, Adgrv1, Ahcyl1, Akr1c18, Alg2, Alox15, Alox5ap, Amelx, Anxa11, Anxa5, Anxa7, Apobec1, App, Asph, Bad, Braf, Braf-rs1, Cacng2, Cacybp, Calm1, Calm2, Calm3, Capn3, Carf, Casr, Cav1, Ccnd1, Chp2, Clic4, Cpne1, Cpne2, Cpne3, Cpne4, Cpne5, Cpne6, Cpne7, Cpne8, Cpne9, Crhbp, Crip2, Crp, Dmtn, Dpep1, Dusp1, Ect2, Edn1, Eef2k, Egfr, Endog, Entpd6, Ep300, Fga, Fgb…	TRUE	68.5920513627227	{Group08=8.530064747480594E-6}	[Fgg, Hspa5, Mcoln1, Mef2c, Nrxn1, Pef1, Rasgrp2, Sparc]	68.5920513627227	[Dmtn, Htt, Pdcd6]	31.407940646382244
Specific for Cluster #1	smooth endoplasmic reticulum	smooth endoplasmic reticulum	GO:0005790	GO:0005790	GO_CellularComponent-EBI-UniProt-GOA-ACAP-ARAP_08.05.2020_00h00	smooth endoplasmic reticulum	5.720803168287899E-4	0.031464417425583445	[4, 5, 6]	[Group00]	4	10.256410598754883	{Group00=5.720803168287899E-4}	[Hspa5, Pdia6, Prdx4, Ttyh1]	[Aldob, App, Calr, Canx, Dnajc3, Erp29, Fmr1, Ftcd, Gabarap, Hsp90b1, Hspa5, Hyou1, Itpr1, Jph4, Kcnj2, Kcnn2, Map2, Mapk8ip3, Myo1d, Myo5a, Pdia3, Pdia4, Pdia6, Plcb4, Ppib, Prdx4, Psen1, Rpl10, Rpl10-ps1, Rtn1, Ryr1, Ryr2, Ryr3, Sri, Stx17, Svip, Syvn1, Th, Ttyh1]	TRUE	71.0723211791964	{Group00=0.0034324819009727394}	[Hspa5, Pdia6, Prdx4]	71.0723211791964	[Ttyh1]	28.92768283527325
Specific for Cluster #2	cargo adaptor activity	cargo adaptor activity	GO:0140312	GO:0140312	GO_BiologicalProcess-EBI-UniProt-GOA-ACAP-ARAP_08.05.2020_00h00		9.461847005334668E-4	0.046363050326139875	[3, 5]	[Group11]	3	15.0	{Group11=9.270834546494118E-7}	[Ap2a2, Ap2s1, Snap91]	[Ap1g1, Ap1g2, Ap1m1, Ap1m2, Ap2a1, Ap2a2, Ap2m1, Ap2s1, Ap4e1, Arrb1, Dab2, Epn1, Hip1, Hip1r, Ilf2, Ldlrap1, Snap91, Ston1, Ston2, Tex261]	FALSE	200.00000231293427	{Group11=1.019791800114353E-5}	[]	0.0	[Ap2a2, Ap2s1, Snap91]	100.00000231293427
Specific for Cluster #2	coated membrane	coated membrane	GO:0048475	GO:0048475	GO_CellularComponent-EBI-UniProt-GOA-ACAP-ARAP_08.05.2020_00h00		5.593752358402921E-5	0.0037478140801299573	[3]	[Group11]	7	7.070706844329834	{Group11=9.270834546494118E-7}	[Ap2a2, Ap2s1, Ap3b2, Pdcd6, Pef1, Sec13, Snap91]	[Aak1, Aftph, Ap1b1, Ap1g1, Ap1g2, Ap1m1, Ap1m2, Ap1s1, Ap1s2, Ap1s3, Ap2a1, Ap2a2, Ap2b1, Ap2m1, Ap2s1, Ap3b1, Ap3b2, Ap3d1, Ap3m1, Ap3m2, Ap3s1, Ap3s2, Ap4b1, Ap4e1, Ap4m1, Ap4s1, Ap5b1, Ap5m1, Ap5s1, Ap5z1, Arcn1, Arl6, Baiap2l2, Btbd8, Chmp1b, Chmp2a, Chmp4b, Clba1, Clint1, Clta, Cltb, Cltc, Copa, Copb1, Copb2, Cope, Copg1, Copg2, Copz1, Copz2, Dab2, Dipk2a, Dnm1, Enthd1, Epn1, Epn2, Epn3, Ep…	FALSE	175.324677953829	{Group11=1.019791800114353E-5}	[Ap3b2, Pef1]	24.675324485265374	[Ap2a2, Ap2s1, Pdcd6, Sec13, Snap91]	75.32467795382898
Specific for Cluster #2	Golgi vesicle budding	Golgi vesicle budding	GO:0048194	GO:0048194	GO_BiologicalProcess-EBI-UniProt-GOA-ACAP-ARAP_08.05.2020_00h00		3.389227777118841E-5	0.002338567166212	[4, 6, 7]	[Group11]	5	13.1578950881958	{Group11=9.270834546494118E-7}	[Mia3, Pdcd6, Pef1, Ptges2, Sec13]	[Arfgap2, Arfgap3, Cul3, Gbf1, Golph3, Golph3l, Insig1, Klhl12, Klhl21, Mapk15, Mia3, Myo18a, Pdcd6, Pef1, Preb, Prkci, Ptges2, Rab1a, Rnase4, Sar1a, Sar1b, Sec13, Sec16a, Sec16b, Sec23a, Sec23b, Sec24a, Sec24b, Sec24c, Sec24d, Sec31a, Sec31b, Tbc1d20, Tfg, Tmed10, Tmed9, Vapa, Vapb]	FALSE	164.6840174560815	{Group11=1.019791800114353E-5}	[Mia3, Pef1]	35.31598503741643	[Pdcd6, Ptges2, Sec13]	64.68401745608152
Specific for Cluster #2	clathrin adaptor activity	clathrin adaptor activity	GO:0035615	GO:0035615	GO_BiologicalProcess-EBI-UniProt-GOA-ACAP-ARAP_08.05.2020_00h00		5.76803833204018E-4	0.031147406993016973	[4, 6]	[Group11]	3	17.647058486938477	{Group11=9.270834546494118E-7}	[Ap2a2, Ap2s1, Snap91]	[Ap1g1, Ap1g2, Ap1m1, Ap1m2, Ap2a1, Ap2a2, Ap2m1, Ap2s1, Arrb1, Dab2, Epn1, Hip1, Hip1r, Ldlrap1, Snap91, Ston1, Ston2]	FALSE	200.00000231293427	{Group11=1.019791800114353E-5}	[]	0.0	[Ap2a2, Ap2s1, Snap91]	100.00000231293427
Specific for Cluster #2	clathrin-coated endocytic vesicle membrane	clathrin-coated endocytic vesicle membrane	GO:0030669	GO:0030669	GO_CellularComponent-EBI-UniProt-GOA-ACAP-ARAP_08.05.2020_00h00		3.155600502892118E-4	0.01924916306764192	[5, 6, 7, 8, 9, 10]	[Group11]	3	21.428571701049805	{Group11=9.270834546494118E-7}	[Ap2a2, Ap2s1, Snap91]	[Ap2a1, Ap2a2, Ap2b1, Ap2m1, Ap2s1, Btbd8, Epn2, Eps15, Picalm, Sgip1, Slc18a3, Snap91, Tbc1d5, Tyrp1]	FALSE	200.00000231293427	{Group11=1.019791800114353E-5}	[]	0.0	[Ap2a2, Ap2s1, Snap91]	100.00000231293427
Specific for Cluster #2	clathrin-coated vesicle	clathrin-coated vesicle	GO:0030136	GO:0030136	GO_CellularComponent-EBI-UniProt-GOA-ACAP-ARAP_08.05.2020_00h00		3.6930034348290946E-4	0.021788720265491657	[5, 6, 7, 8]	[Group11]	7	5.223880767822266	{Group11=9.270834546494118E-7}	[Ap2a2, Ap2s1, Ap3b2, Htt, Rab12, Snap91, Vps33b]	[Aak1, Abcb1a, Abcb4, Adam10, Adcy8, Aftph, Ap1b1, Ap1g1, Ap1g2, Ap1m1, Ap1m2, Ap1s1, Ap2a1, Ap2a2, Ap2b1, Ap2m1, Ap2s1, Ap3b1, Ap3b2, Aqp2, Astn1, Astn2, Atp7a, Atp7b, Bcap31, Btbd8, Cemip, Clba1, Clint1, Clrn1, Clta, Cltb, Cltc, Clvs1, Clvs2, Cpne6, Ctla4, Dab2, Dbnl, Dennd1a, Dennd1b, Dennd1c, Dnm2, Dvl1, Dvl2, Ece1, Edn1, Enthd1, Epn1, Epn2, Epn3, Eps15, Fcho1, Fcho2, Folr1, Furin, Gad1, Gad2…	FALSE	187.9898845810501	{Group11=1.019791800114353E-5}	[Ap3b2]	12.010113044610392	[Ap2a2, Ap2s1, Htt, Rab12, Snap91, Vps33b]	87.98988458105009
Specific for Cluster #2	clathrin coat of coated pit	clathrin coat of coated pit	GO:0030132	GO:0030132	GO_CellularComponent-EBI-UniProt-GOA-ACAP-ARAP_08.05.2020_00h00		9.461847005334668E-4	0.046363050326139875	[4, 5, 6]	[Group11]	3	15.0	{Group11=9.270834546494118E-7}	[Ap2a2, Ap2s1, Snap91]	[Ap2a1, Ap2a2, Ap2b1, Ap2m1, Ap2s1, Btbd8, Clta, Cltb, Cltc, Dab2, Eps15, Eps15l1, Picalm, Reps1, Reps2, Sgip1, Slc18a3, Snap91, Synj1, Tbc1d5]	FALSE	200.00000231293427	{Group11=1.019791800114353E-5}	[]	0.0	[Ap2a2, Ap2s1, Snap91]	100.00000231293427
Specific for Cluster #2	clathrin coat of endocytic vesicle	clathrin coat of endocytic vesicle	GO:0030128	GO:0030128	GO_CellularComponent-EBI-UniProt-GOA-ACAP-ARAP_08.05.2020_00h00		2.497487944735406E-4	0.015484425257359517	[6, 7, 8, 9, 10, 11]	[Group11]	3	23.076923370361328	{Group11=9.270834546494118E-7}	[Ap2a2, Ap2s1, Snap91]	[Ap2a1, Ap2a2, Ap2b1, Ap2m1, Ap2s1, Btbd8, Epn2, Eps15, Picalm, Sgip1, Slc18a3, Snap91, Tbc1d5]	FALSE	200.00000231293427	{Group11=1.019791800114353E-5}	[]	0.0	[Ap2a2, Ap2s1, Snap91]	100.00000231293427
Specific for Cluster #2	AP-2 adaptor complex	AP-2 adaptor complex	GO:0030122	GO:0030122	GO_CellularComponent-EBI-UniProt-GOA-ACAP-ARAP_08.05.2020_00h00		1.9351660845777298E-4	0.012385062941297471	[4, 5, 6, 7, 8, 9, 10, 11, 12]	[Group11]	3	25.0	{Group11=9.270834546494118E-7}	[Ap2a2, Ap2s1, Snap91]	[Ap2a1, Ap2a2, Ap2b1, Ap2m1, Ap2s1, Btbd8, Eps15, Picalm, Sgip1, Slc18a3, Snap91, Tbc1d5]	FALSE	200.00000231293427	{Group11=1.019791800114353E-5}	[]	0.0	[Ap2a2, Ap2s1, Snap91]	100.00000231293427
Specific for Cluster #2	vesicle coat	vesicle coat	GO:0030120	GO:0030120	GO_CellularComponent-EBI-UniProt-GOA-ACAP-ARAP_08.05.2020_00h00		1.6391234478102617E-5	0.0011801688824233884	[4, 5, 6, 7, 8, 9]	[Group11]	6	10.909090995788574	{Group11=9.270834546494118E-7}	[Ap2a2, Ap2s1, Pdcd6, Pef1, Sec13, Snap91]	[Aftph, Ap1g1, Ap1g2, Ap1s1, Ap2a1, Ap2a2, Ap2b1, Ap2m1, Ap2s1, Arcn1, Btbd8, Clba1, Clint1, Clta, Cltb, Cltc, Copa, Copb1, Copb2, Cope, Copg1, Copg2, Copz1, Copz2, Dipk2a, Enthd1, Epn1, Epn2, Epn3, Eps15, Klhl12, Necap1, Necap2, Pdcd6, Pef1, Picalm, Sar1a, Sar1b, Scyl1, Sec13, Sec23a, Sec23b, Sec24a, Sec24b, Sec24c, Sec24d, Sec31a, Sec31b, Sgip1, Slc18a3, Snap91, Synrg, Tbc1d5, Tmed3, Trf]	FALSE	185.9259278073409	{Group11=1.019791800114353E-5}	[Pef1]	14.074073782587243	[Ap2a2, Ap2s1, Pdcd6, Sec13, Snap91]	85.92592780734091
Specific for Cluster #2	AP-type membrane coat adaptor complex	AP-type membrane coat adaptor complex	GO:0030119	GO:0030119	GO_CellularComponent-EBI-UniProt-GOA-ACAP-ARAP_08.05.2020_00h00		8.324218793780022E-4	0.04162109396890011	[3, 4, 5]	[Group11]	4	9.302325248718262	{Group11=9.270834546494118E-7}	[Ap2a2, Ap2s1, Ap3b2, Snap91]	[Aftph, Ap1b1, Ap1g1, Ap1g2, Ap1m1, Ap1m2, Ap1s1, Ap2a1, Ap2a2, Ap2b1, Ap2m1, Ap2s1, Ap3b1, Ap3b2, Ap3d1, Ap3m1, Ap3m2, Ap3s1, Ap3s2, Ap4b1, Ap4e1, Ap4m1, Ap4s1, Ap5b1, Ap5m1, Ap5s1, Ap5z1, Btbd8, Clba1, Eps15, Lrrn3, Picalm, Sgip1, Slc18a3, Snap91, Tbc1d5, Tepsin, Vps11, Vps16, Vps18, Vps33a, Vps39, Vps41]	FALSE	178.5553026035625	{Group11=1.019791800114353E-5}	[Ap3b2]	21.444693762572566	[Ap2a2, Ap2s1, Snap91]	78.55530260356248
Specific for Cluster #2	membrane coat	membrane coat	GO:0030117	GO:0030117	GO_CellularComponent-EBI-UniProt-GOA-ACAP-ARAP_08.05.2020_00h00		5.593752358402921E-5	0.0037478140801299573	[3, 4]	[Group11]	7	7.070706844329834	{Group11=9.270834546494118E-7}	[Ap2a2, Ap2s1, Ap3b2, Pdcd6, Pef1, Sec13, Snap91]	[Aak1, Aftph, Ap1b1, Ap1g1, Ap1g2, Ap1m1, Ap1m2, Ap1s1, Ap1s2, Ap1s3, Ap2a1, Ap2a2, Ap2b1, Ap2m1, Ap2s1, Ap3b1, Ap3b2, Ap3d1, Ap3m1, Ap3m2, Ap3s1, Ap3s2, Ap4b1, Ap4e1, Ap4m1, Ap4s1, Ap5b1, Ap5m1, Ap5s1, Ap5z1, Arcn1, Arl6, Baiap2l2, Btbd8, Chmp1b, Chmp2a, Chmp4b, Clba1, Clint1, Clta, Cltb, Cltc, Copa, Copb1, Copb2, Cope, Copg1, Copg2, Copz1, Copz2, Dab2, Dipk2a, Dnm1, Enthd1, Epn1, Epn2, Epn3, Ep…	FALSE	175.324677953829	{Group11=1.019791800114353E-5}	[Ap3b2, Pef1]	24.675324485265374	[Ap2a2, Ap2s1, Pdcd6, Sec13, Snap91]	75.32467795382898
Specific for Cluster #2	vesicle budding from membrane	vesicle budding from membrane	GO:0006900	GO:0006900	GO_BiologicalProcess-EBI-UniProt-GOA-ACAP-ARAP_08.05.2020_00h00		4.695906556047265E-5	0.0031932164581121403	[3, 5, 6]	[Group11]	6	9.090909004211426	{Group11=9.270834546494118E-7}	[Mia3, Pdcd6, Pef1, Ptges2, Sec13, Snap91]	[Anxa2, Ap1s2, Ap2m1, Ap3b1, Ap3d1, Arf1, Arfgap2, Arfgap3, Chmp4b, Chmp4c, Chmp5, Chmp6, Chmp7, Cul3, Dnm1, Dnm2, Dnm3, Fnbp1l, Gbf1, Golph3, Golph3l, Insig1, Klhl12, Klhl21, Mapk15, Mia3, Mx1, Mx2, Myo18a, P2rx7, Pdcd6, Pef1, Picalm, Preb, Prkci, Prkn, Ptges2, Rab1a, Rilp, Rnase4, S100a10, Sar1a, Sar1b, Sec13, Sec16a, Sec16b, Sec23a, Sec23b, Sec24a, Sec24b, Sec24c, Sec24d, Sec31a, Sec31b, Slc2a…	FALSE	170.94801369273833	{Group11=1.019791800114353E-5}	[Mia3, Pef1]	29.051987127752092	[Pdcd6, Ptges2, Sec13, Snap91]	70.94801369273833
Specific for Cluster #2	coated vesicle membrane	coated vesicle membrane	GO:0030662	GO:0030662	GO_CellularComponent-EBI-UniProt-GOA-ACAP-ARAP_08.05.2020_00h00	coated vesicle membrane	6.1143806451037855E-6	4.524641677376801E-4	[4, 5, 6, 7, 8]	[Group11]	8	8.08080768585205	{Group11=9.270834546494118E-7}	[Ap2a2, Ap2s1, Ap3b2, Pdcd6, Pef1, Sec13, Snap91, Uso1]	[Adcy8, Aftph, Ap1b1, Ap1g1, Ap1g2, Ap1m1, Ap1m2, Ap1s1, Ap2a1, Ap2a2, Ap2b1, Ap2m1, Ap2s1, Ap3b1, Ap3b2, Arcn1, Btbd8, Cemip, Clba1, Clint1, Clta, Cltb, Cltc, Copa, Copb1, Copb2, Cope, Copg1, Copg2, Copz1, Copz2, Dab2, Dbnl, Dennd1a, Dipk2a, Enthd1, Epn1, Epn2, Epn3, Eps15, Furin, Gad1, Gad2, Gm10698, Golga5, Gosr2, Hip1, Hip1r, Kdelr1, Kdelr2, Kdelr3, Klhl12, Necap1, Necap2, Nrgn, Pdcd6, Pef1, …	TRUE	167.05201948715415	{Group11=1.019791800114353E-5}	[Ap3b2, Pef1, Uso1]	32.947973689021815	[Ap2a2, Ap2s1, Pdcd6, Sec13, Snap91]	67.05201948715414
Specific for Cluster #2	negative regulation of peptidyl-serine phosphorylation	negative regulation of peptidyl-serine phosphorylation	GO:0033137	GO:0033137	GO_BiologicalProcess-EBI-UniProt-GOA-ACAP-ARAP_08.05.2020_00h00	negative regulation of peptidyl-serine phosphorylation	1.4265265813281713E-5	0.001041364404369565	[7, 8, 9, 10, 11]	[Group03]	5	15.625	{Group03=1.4265265813281713E-5}	[Bax, Dmtn, Gpd1l, Ogt, Ppm1f]	[Bak1, Bax, Bdkrb2, Cav1, Cnksr3, Ddit4, Dkk1, Dmd, Dmtn, Epm2a, Gadd45a, Ggnbp2, Gpd1l, Grk2, Hgf, Inpp5f, Inpp5j, Inpp5k, Mlxipl, Nck1, Nck2, Nkx3-1, Nos1, Ogt, Paqr3, Pde4d, Ppm1f, Pten, Pwp1, Rack1, Rassf2, Smad7]	TRUE	183.0053653353433	{Group03=1.4265265813281713E-4}	[Bax]	16.99463226483233	[Dmtn, Gpd1l, Ogt, Ppm1f]	83.0053653353433
